# Supplementary material for: A Single-Nucleotide Polymorphism in the Promoter of Porcine ARHGAP24 Gene Regulates Aggressive Behavior of Weaned Pigs After Mixing by Affecting the Binding of Transcription Factor p53
Source: Front Cell Dev Biol. 2022 Apr 1;10:839583. doi: 10.3389/fcell.2022.839583 (PMC9010951; doi:10.3389/fcell.2022.839583)
Supplement: Supplementary file 3 [file Table3.XLS]

## Sheet: Sheet1
EAR	PEN	mxied_hour	PARITY	SEX	SOW	BOAR	weight1	weight2	gain	CAS	fig_lat	att_lat	fal_lat	standoff_lat	att_fre	fal_fre	stand_frequency	win	defeat	flat	no_result	total_fighting
16431	301	2	3	1	15-2154	14-39959	8.3	9.3	1	0	8	0	2	6	0	1	1	0	0	1	0	1
16535	302	2	3	1	15-1554	15-3841	8	7.4	-0.6	0	97	0	0	97	0	0	4	1	1	0	2	4
17963	401	2	3	1	16-9428	16-7153	14.2	15.9	1.7	17.53	752	79	60	613	12	8	15	4	2	9	0	15
18149	501	2	4	1	14-39918	14-39105	9.3	10.5	1.2	1.07	358	1	15	342	1	6	2	0	1	0	1	2
18294	508	2	3	2	15-2176	14-39677	7.7	9.3	1.6	0	75	0	45	30	0	1	2	0	2	0	1	3
16359	302	2	2	1	15-2800	14-39283	10.8	11.3	0.5	0	2681	0	7	2674	0	1	11	2	4	0	6	12
17959	402	2	3	1	16-9428	16-7153	13.6	15	1.4	53.5	1468	650	676	142	8	6	3	3	4	1	0	8
17871	402	2	3	1	15-2866	15-2023	14	15.3	1.3	0	0	0	0	0	0	0	0	0	0	0	0	0
18177	502	2	4	1	14-062	14-39695	8.6	10.1	1.5	44.99	1095	457	522	116	13	10	8	9	4	5	5	23
18151	502	2	3	1	15-2238	15-1165	8.7	9.7	1	0	132	0	101	31	0	2	1	1	0	1	0	2
18401	602	2	4	1	15-1092	15-1989	14.9	14.6	-0.3	66.32	2482	876	996	610	5	5	5	3	2	0	1	6
18365	603	2	4	1	14-39780	14-39105	10.3	12.5	2.2	0	0	0	0	0	0	0	0	0	0	0	0	0
16427	303	2	3	1	15-2154	14-39959	7.1	6.9	-0.2	0	30	0	30	0	0	1	0	0	1	0	0	1
18046	405	2	4	2	14-39664	14-38177	16.2	18.2	2	18.5	1088	250	427	411	1	8	3	1	5	2	0	8
15847	202	2	3	1	15-1636	14-37421	14.4	16.8	2.4	0	0	0	0	0	0	0	0	0	0	0	0	0
18153	503	2	3	1	15-2238	15-1165	8.6	9.8	1.2	43.98	1246	414	0	832	15	0	8	17	0	1	6	24
18225	503	2	4	1	14-39876	15-1849	7.5	8.7	1.2	0	222	0	0	222	0	0	3	0	1	1	1	3
18359	603	2	4	1	15-2906	14-39283	12.4	13.1	0.7	10.21	697	103	22	572	3	2	10	3	2	8	0	13
18383	604	2	1	1	16-7454	14-39105	7.1	6.7	-0.4	0	24	0	24	0	0	4	0	0	4	0	0	4
16348	306	2	9	2	11-16958	14-37421	12.6	13.4	0.8	4.61	543	23	72	448	3	5	9	3	6	3	0	12
16356	306	2	1	2	16-7442	16-7329	8.6	9.8	1.2	1.21	3	3	0	0	1	0	0	0	0	1	0	1
18044	406	2	4	2	14-39664	14-38177	15.4	15.7	0.3	31.74	225	182	27	16	19	5	6	17	6	2	0	25
18136	405	2	1	2	16-9428	16-7153	11.2	12.4	1.2	0	2	0	2	0	0	1	0	0	1	0	0	1
18129	504	2	3	1	15-2170	14-39959	7.4	8.9	1.5	1.7	1122	10	12	1100	1	3	5	1	1	0	3	5
18107	504	2	3	1	14-39480	15-1165	8.2	9.9	1.7	0	22	0	6	16	0	2	2	0	2	0	0	2
18367	604	2	4	1	14-39780	14-39105	9.4	9.7	0.3	22.96	1767	128	87	1552	14	12	15	8	11	0	0	19
18310	508	2	3	2	15-2170	14-39959	6.5	8.3	1.8	8.83	1557	69	0	1488	4	0	7	9	0	1	1	11
16382	307	2	2	2	15-2800	14-39283	10.9	12.3	1.4	28.65	1166	195	15	956	15	4	13	11	0	4	4	19
16481	304	2	2	1	15-1992	15-1989	8.8	9	0.2	0	48	0	48	0	0	1	0	0	1	0	0	1
18317	505	2	4	1	14-194	14-39283	6.9	6.6	-0.3	4.4	2068	20	40	2008	3	6	9	3	1	0	5	9
16168	206	2	3	2	14-39930	15-2559	14.4	14.4	0	3.08	302	44	87	171	0	7	0	3	4	0	5	12
18664	607	2	3	2	15-584	15-1849	10.9	12.8	1.9	3.21	179	3	72	104	3	5	3	0	4	5	0	9
16479	304	2	2	1	15-1992	15-1989	9.2	9.5	0.3	37.4	1338	220	222	896	22	4	19	8	0	0	0	8
16448	305	2	2	2	15-2284	14-39695	10.3	11.7	1.4	0	77	0	77	0	0	1	0	0	1	0	0	1
18158	408	2	1	2	16-6948	16-7565	11	12.4	1.4	14.48	643	64	18	561	10	5	8	8	2	1	0	11
18356	506	2	4	2	14-062	14-39695	8.6	10.4	1.8	0	20	0	20	0	0	2	0	0	2	0	0	2
18564	606	2	4	2	15-2906	14-39283	13.9	15.6	1.7	42.93	2452	299	50	2103	22	10	18	18	2	7	0	27
18660	608	2	3	2	15-584	15-1849	10.2	12.7	2.5	5.4	347	20	110	217	4	6	6	2	6	0	1	9
16378	305	2	2	2	15-2800	14-39283	12.3	13.7	1.4	71.55	3217	565	453	2199	32	18	19	20	12	0	0	32
18042	408	2	4	2	14-39664	14-38177	13	15	2	1.42	6	6	0	0	1	0	0	1	0	0	0	1
18292	507	2	3	2	15-2176	14-39677	8.5	11.4	2.9	0	70	0	70	0	0	2	0	0	1	0	0	1
18562	608	2	4	2	15-2906	14-39283	11.1	12.6	1.5	67.1	2475	430	221	1824	37	12	34	16	13	4	8	41
18572	609	2	4	2	14-39780	14-39105	7.9	9.5	1.6	0	0	0	0	0	0	0	0	0	0	0	0	0
12145	101	2	2	1	14-252	14-39677	25	29.8	4.8	23.98	156	114	2	40	16	2	1	15	0	0	0	15
11959	102	2	5	1	13-31144	14-327	35.8	41	5.2	6.5	99	50	30	19	3	2	1	3	0	1	0	4
12059	103	2	1	1	15-3828	15-1165	31.2	35.3	4.1	55.43	1407	249	188	970	38	51	64	5	5	2	0	12
11977	104	2	7	1	11-18508	14-38581	33.3	37.2	3.9	22.31	1290	33	79	1178	20	21	42	9	3	1	0	13
11758	105	2	2	2	14-214	14-39283	30.9	35	4.1	2.73	172	39	74	59	0	5	0	5	6	0	4	15
11764	106	2	2	2	14-214	14-39283	28	32	4	3.15	100	45	55	0	0	3	0	2	7	0	7	16
11752	107	2	2	2	14-214	14-39283	30.9	31.1	0.2	7.85	74	55	2	17	4	1	2	3	0	0	0	3
11981	108	2	7	1	11-18508	14-38581	26.4	31.9	5.5	6.12	389	16	77	296	5	8	31	1	1	0	2	4
15999	201	2	4	1	13-31272	14-39283	19	20.2	1.2	10.15	2198	145	87	1966	0	5	0	1	2	0	13	16
15923	202	2	3	1	14-452	15-365	15.3	17.4	2.1	35.82	1342	326	46	970	13	6	14	7	0	0	0	7
16167	203	2	3	1	14-37544	14-39959	12.1	12.8	0.7	15.27	2416	61	459	1896	11	43	37	3	22	4	0	29
15919	204	2	3	1	14-452	15-365	10.5	11.7	1.2	23.42	730	206	72	452	9	7	10	7	4	0	0	11
15944	205	2	4	2	15-1616	15-2023	15.9	19.9	4	0	36	0	25	11	0	4	2	0	2	0	0	2
15996	206	2	3	2	14-38504	15-2559	15.8	17.2	1.4	30.73	776	439	21	316	0	0	0	1	15	0	2	18
15884	207	2	3	2	14-452	15-365	12.8	13.6	0.8	5.32	468	76	31	361	0	4	0	0	4	0	1	5
16014	208	2	2	2	15-3486	14-38177	11.5	12.8	1.3	3.78	435	54	41	340	0	4	0	1	1	0	3	5
15857	201	2	3	1	15-1636	14-37421	17	18.9	1.9	0	27	0	27	0	0	4	0	0	0	0	4	4
15855	203	2	3	1	15-1636	14-37421	12.4	15.2	2.8	0	7	0	7	0	0	2	0	0	2	0	0	2
16139	204	2	3	1	16-7492	14-39695	11.1	11.5	0.4	0	7	0	7	0	0	1	0	0	1	0	0	1
15972	205	2	3	2	14-39996	15-1849	16.9	17	0.1	0	0	0	0	0	0	0	0	0	0	0	0	0
16128	207	2	3	2	15-2186	14-38177	12.8	13.6	0.8	1.33	81	19	33	29	0	5	0	4	0	0	2	6
11824	101	2	1	2	15-3828	15-1165	25.7	28.8	3.1	0	0	0	0	0	0	0	0	0	0	0	0	0
11762	103	2	2	2	14-214	14-39283	32.1	35.4	3.3	2.49	27	7	5	15	2	2	3	1	0	1	0	2
12141	104	2	2	1	14-252	14-39677	30	34.2	4.2	8.47	366	21	225	120	7	18	5	6	4	0	0	10
11931	105	2	3	1	14-38748	14-37421	30.3	29.1	-1.2	0.63	37	9	28	0	0	7	0	5	4	0	1	10
11868	106	2	3	2	14-38176	14-39695	23.9	28.1	4.2	0	30	0	30	0	0	14	0	8	0	0	6	14
11862	107	2	3	2	14-38176	14-39695	24.8	31.1	6.3	0	0	0	0	0	0	0	0	0	0	0	0	0
11937	108	2	3	1	14-38748	14-37421	28.4	36.7	8.3	0	0	0	0	0	0	0	0	0	0	0	0	0
15997	202	2	4	1	13-31272	14-39283	18.2	18.2	0	8.73	530	39	45	446	6	5	7	1	3	0	0	4
15917	203	2	3	1	14-452	15-365	13.8	15.9	2.1	83.54	2342	522	251	1569	47	21	44	17	9	4	0	30
15913	204	2	3	1	14-452	15-365	10.9	11.8	0.9	22.61	654	123	181	350	14	19	16	4	9	0	0	13
15948	205	2	4	2	14-38550	15-1849	19	20	1	10.62	338	66	32	240	6	2	1	0	2	0	0	2
15940	206	2	3	2	15-1616	15-2023	15.8	17.4	1.6	3.64	294	52	153	89	0	5	0	5	4	0	2	11
15892	207	2	3	2	14-452	15-365	13.8	14.9	1.1	17.92	463	256	2	205	0	1	0	1	8	0	1	10
16148	208	2	4	2	14-37544	14-39959	11.4	13	1.6	3.08	453	44	67	342	0	5	0	3	4	0	4	11
15979	201	2	4	1	14-38550	15-1849	17.1	18.4	1.3	3.99	287	57	17	213	0	2	0	0	1	0	5	6
15851	202	2	3	1	15-1636	14-37421	15.4	17.6	2.2	0	0	0	0	0	0	0	0	0	0	0	0	0
16173	203	2	3	1	15-2186	14-38177	13	14.3	1.3	0	0	0	0	0	0	0	0	0	0	0	0	0
16171	204	2	4	1	14-37544	14-39959	12	13	1	0	0	0	0	0	0	0	0	0	0	0	0	0
15828	205	2	3	2	15-1636	14-37421	17.3	18.5	1.2	9.59	262	37	86	139	7	5	8	2	3	0	1	6
15946	206	2	4	2	14-38550	15-1849	14.9	13.7	-1.2	1.12	231	16	129	86	0	7	0	6	1	0	3	10
16132	207	2	3	2	15-2186	14-38177	10	10.8	0.8	0	61	0	14	47	0	1	0	1	0	0	0	1
16078	208	2	2	2	15-1090	15-2559	10.8	12.3	1.5	7.35	442	105	48	289	0	3	0	2	4	0	2	8
16391	301	2	3	1	14-39804	15-1989	12.2	13	0.8	108.88	2349	1384	861	104	12	6	6	10	6	1	2	19
16361	302	2	2	1	15-2800	14-39283	11.6	12.4	0.8	8.13	2308	59	25	2224	4	1	19	9	5	0	10	24
16407	301	2	9	1	14-38222	15-1165	12.1	12.5	0.4	10.58	117	94	14	9	4	3	6	2	2	2	1	7
16353	304	2	1	1	14-37492	15-1165	8	8.7	0.7	0	614	0	163	451	0	8	7	0	3	0	0	3
16456	305	2	3	2	15-2006	15-2037	12.9	14.2	1.3	8.57	863	51	376	436	5	16	8	3	10	2	0	15
16384	306	2	2	2	15-2800	14-39283	11.4	12.1	0.7	31.07	936	201	8	727	17	1	10	13	4	2	0	19
16350	307	2	9	2	11-16958	14-37421	11.7	12.3	0.6	7.36	1672	48	26	1598	4	6	8	5	3	0	2	10
16354	308	2	9	2	11-16958	14-37421	9.7	10.9	1.2	3.43	193	49	80	64	0	4	0	1	2	5	0	8
16439	301	2	2	1	15-3604	14-39959	9.3	9.1	-0.2	1.42	17	6	4	7	1	3	2	1	2	0	1	4
16351	302	2	1	1	14-37492	15-1165	9.6	11.8	2.2	2.75	41	25	0	16	1	0	2	0	2	0	1	3
16395	303	2	3	1	14-39804	15-1989	8.7	9.4	0.7	0	0	0	0	0	0	0	0	0	0	0	0	0
16473	304	2	3	1	15-2006	15-2037	6.4	6.4	0	0	0	0	0	0	0	0	0	0	0	0	0	0
16464	305	2	2	2	15-1992	15-1989	12.5	13.8	1.3	2.12	269	16	13	240	1	2	3	0	1	1	0	2
16444	306	2	2	2	15-2284	14-39695	9.2	10.6	1.4	0	71	0	0	71	0	0	1	0	0	1	0	1
16430	307	2	2	2	15-3604	14-39959	8.5	7.7	-0.8	0	174	0	77	97	0	2	1	0	2	0	0	2
16426	308	2	2	2	15-3604	14-39959	6.9	6.6	-0.3	0.7	52	10	42	0	0	1	0	0	1	1	0	2
17887	401	2	4	1	14-37312	14-39677	15.3	16.1	0.8	38.04	1638	172	118	1348	26	13	28	11	3	16	0	30
17899	402	2	4	1	14-39664	14-38177	15.7	16.9	1.2	33.6	940	380	523	37	7	6	2	6	0	2	0	8
17845	403	2	3	1	15-3188	15-2061	12	12.9	0.9	38.9	446	270	78	98	20	7	4	19	3	2	1	25
18011	404	2	1	1	16-8484	16-7399	10	11.1	1.1	54.51	1367	593	35	739	13	2	8	9	3	3	0	15
18016	405	2	3	2	15-2866	15-2023	12.4	13.9	1.5	36.06	1062	358	85	619	11	3	7	9	2	3	0	14
18122	406	2	3	2	14-0078	14-39677	12.1	12.7	0.6	22.69	168	67	33	68	18	7	9	15	1	3	0	19
17982	407	2	3	2	15-3188	15-2061	14.6	16.5	1.9	17.06	707	158	66	483	6	4	3	3	4	4	0	11
18014	408	2	3	2	15-2866	15-2023	10.9	12.1	1.2	13.74	281	82	33	166	8	3	6	5	3	0	0	8
18029	401	2	3	1	15-2088	14-39959	11.5	12.4	0.9	11.22	767	46	79	642	8	7	15	2	4	5	0	11
17983	402	2	1	1	16-9428	16-7153	9.7	10.5	0.8	0	0	0	0	0	0	0	0	0	0	0	0	0
17883	403	2	4	1	14-37312	14-39677	12.7	13.9	1.2	1.7	175	10	36	129	1	3	3	1	3	0	1	5
17997	404	2	4	1	14-37582	14-39205	8.5	10	1.5	0	57	0	57	0	0	3	0	0	3	0	0	3
18218	405	2	3	2	15-2088	14-39959	11.6	13.3	1.7	2.19	105	17	88	0	1	9	0	0	8	2	0	10
18148	407	2	1	2	16-6948	16-7565	11.2	12.4	1.2	4.12	260	16	89	155	3	6	9	2	4	5	0	11
18082	408	2	4	2	14-37956	14-39695	9.1	10.1	1	0	0	0	0	0	0	0	0	0	0	0	0	0
18189	501	2	3	1	11-18828	14-39677	8.2	9.3	1.1	2.42	1003	6	111	886	2	3	11	2	3	0	4	9
18185	502	2	3	1	11-18828	14-39677	8.1	8.7	0.6	6.61	267	23	226	18	5	3	3	0	3	2	3	8
18215	503	2	7	1	13-29150	15-1989	7.7	8.9	1.2	1.21	293	3	28	262	1	23	3	1	3	0	3	7
18135	504	2	4	1	14-39918	14-39105	8.8	9.1	0.3	1.35	825	5	10	810	1	2	3	1	1	0	1	3
18125	505	2	3	1	15-2170	14-39959	6.5	8	1.5	2.49	2100	7	55	2038	2	8	10	1	1	0	8	10
18296	506	2	3	2	15-2176	14-39677	9.8	11.7	1.9	10.97	1898	71	33	1794	6	1	10	5	4	0	2	11
18378	507	2	7	2	13-29150	15-1989	8.3	9.3	1	12.65	211	95	19	97	6	4	3	4	6	0	0	10
18388	508	2	4	2	14-39876	15-1849	8.2	9.5	1.3	0	424	0	37	387	0	2	4	0	5	1	0	6
18111	501	2	3	1	14-39480	15-1165	10	11.5	1.5	3.75	407	25	7	375	2	1	2	1	2	0	0	3
18099	502	2	3	1	15-2176	14-39677	8.2	9	0.8	0	201	0	180	21	0	3	3	0	2	0	1	3
18101	503	2	3	1	15-2176	14-39677	7.9	9.1	1.2	0	135	0	7	128	0	1	1	0	2	0	0	2
18221	504	2	4	1	14-39876	15-1849	7.3	8.5	1.2	1.28	132	4	8	120	1	2	3	0	1	0	2	3
18103	501	2	3	1	15-2176	14-39677	9.3	9.4	0.1	3.35	992	5	52	935	3	9	8	2	6	0	1	9
18352	506	2	4	2	14-062	14-39695	8.6	10	1.4	1.7	156	10	133	13	1	2	1	1	2	0	0	3
18360	507	2	3	2	11-18828	14-39677	7.6	8.9	1.3	0	87	0	0	87	0	1	1	0	1	0	0	1
18322	508	2	3	2	15-2238	15-1165	7.1	9	1.9	0	179	0	32	147	0	2	4	2	3	1	0	6
18351	602	2	4	1	15-2906	14-39283	13.1	15.4	2.3	64.57	2413	851	488	1074	5	4	5	2	1	0	3	6
18405	603	2	4	1	15-1092	15-1989	13	14.6	1.6	0	366	0	51	315	0	3	7	0	2	6	0	8
18493	604	2	7	1	11-29472	15-1849	11.3	12.4	1.1	31.52	784	136	3	645	22	1	12	10	2	0	0	12
18239	605	2	4	1	14-38968	14-365	12.8	14.2	1.4	53.65	955	295	115	545	33	20	23	16	11	1	0	28
18410	606	2	4	2	14-38968	14-365	13.9	16.5	2.6	11.94	856	42	171	643	9	7	11	1	10	8	0	19
18606	607	2	4	2	15-1092	15-1989	10.6	11.5	0.9	13.97	281	71	145	65	9	7	3	7	3	5	0	15
18434	608	2	4	2	15-3178	15-3841	11.2	12.9	1.7	45.94	2971	242	245	2484	29	17	35	9	15	7	7	38
18414	609	2	4	2	14-38640	14-365	9.1	11.5	2.4	0	0	0	0	0	0	0	0	0	0	0	0	0
18497	602	2	7	1	11-29472	15-1849	12.4	14.1	1.7	16.75	495	225	230	40	1	1	1	0	1	0	0	1
18375	603	2	1	1	16-7454	14-39105	10.6	13.4	2.8	0	0	0	0	0	0	0	0	0	0	0	0	0
18381	604	2	1	1	16-7454	14-39105	8.3	9.9	1.6	0	9	0	9	0	0	3	0	0	3	0	0	3
18249	605	2	4	1	15-3178	15-3841	13.3	15.9	2.6	2.98	151	14	9	128	2	4	2	1	4	0	0	5
18444	606	2	1	2	16-9458	16-6715	13.6	14.8	1.2	0	133	0	8	125	0	1	1	0	0	1	0	1
18440	607	2	1	2	16-9458	16-6715	10.5	12.1	1.6	0	141	0	89	52	0	5	1	0	3	2	0	5
18366	608	2	4	2	11-18354	14-38177	9.4	11.2	1.8	7.19	322	17	48	257	6	5	6	4	3	1	2	10
18578	609	2	4	2	14-39780	14-39105	8.7	0	0	0	0	0	0	0	0	0	0	0	0	0	0	0
12033	109	2	2	1	14-214	14-39283	26.9	30.7	3.8	1.47	29	21	8	0	0	4	0	2	3	0	7	12
11137	110	2	2	1	14-39456	14-39695	24.8	29.1	4.3	7.63	607	109	10	488	0	2	0	0	2	0	8	10
11201	109	2	2	1	15-2062	15-1165	27.8	31.7	3.9	0	19	0	19	0	0	1	0	1	0	0	0	1
11933	102	2	3	1	14-38748	14-37421	31.4	36.9	5.5	0	5	0	5	0	0	1	0	0	1	0	0	1
18200	409	2	1	2	16-8484	16-7399	10.5	12.3	1.8	0	75	0	36	39	0	2	1	1	2	0	0	3
18154	409	2	1	2	16-6948	16-7565	10.7	11.9	1.2	1.14	90	2	18	70	1	4	2	0	3	1	0	4
11668	101	2	7	2	11-18508	14-38581	21.4	25.2	3.8	104.8	859	419	34	386	21	9	8	18	5	1	0	24
11848	102	2	2	2	14-39882	14-38581	32.9	34.8	1.9	56.4	1923	167	250	1516	23	13	18	9	5	3	0	17
11973	103	2	7	1	11-18508	14-38581	35.5	37.2	1.7	262.4	3582	567	461	2126	149	75	122	53	6	4	0	63
11878	104	2	2	2	14-252	14-39677	31.9	37.4	5.5	81	1568	185	47	1336	44	19	52	18	6	3	0	27
11975	105	2	7	1	11-18508	14-38581	31	33.8	2.8	140.6	2452	703	76	1673	0	25	0	3	44	0	32	80
11790	106	2	1	2	15-3828	15-1165	30.8	36.2	5.4	37.2	3952	186	138	3628	0	35	0	10	27	0	38	75
11943	107	2	3	1	14-38748	14-37421	29.7	34.7	5	89.6	870	258	100	502	38	16	21	21	8	1	2	32
12057	108	2	1	1	15-3828	15-1165	30.4	36.9	6.5	122.4	2037	357	125	1602	51	13	88	31	2	1	2	36
11963	109	2	5	1	13-31144	14-327	21.3	24.8	3.5	116	827	580	154	93	0	46	0	14	34	0	54	102
12151	110	2	2	1	14-252	14-39677	25.4	30.8	5.4	39.4	1948	197	64	1687	0	11	0	4	18	0	39	61
11945	102	2	3	1	14-38748	14-37421	31.2	35.5	4.3	2.8	34	4	30	0	2	6	0	2	6	0	0	8
11836	103	2	2	2	14-39882	14-38581	31.7	35	3.3	2.6	78	3	68	2	2	16	1	0	15	0	0	15
12089	104	2	2	1	14-312	14-38177	29	33.7	4.7	8.2	487	21	67	399	4	11	4	3	6	0	0	9
11660	105	2	5	2	13-31144	14-327	31.8	37.2	5.4	13.8	352	69	244	39	0	50	0	32	5	0	32	72
11658	106	2	3	2	14-38748	14-37421	32.1	32.3	0.2	2.4	149	12	137	0	0	38	0	29	0	0	15	44
11932	107	2	2	2	15-2062	15-1165	28.3	33.9	5.6	0	67	0	67	0	0	7	0	0	7	0	0	7
11872	108	2	3	2	14-38176	14-39695	24.6	26.6	2	0	44	0	44	0	0	6	0	1	5	0	0	6
11838	109	2	2	2	14-39882	14-38581	25	29.2	4.2	0.8	70	4	66	0	0	27	0	7	2	0	20	29
11676	110	2	5	2	13-31144	14-327	19.3	24.2	4.9	0.4	182	2	177	3	0	20	0	13	0	0	8	21
16220	208	2	2	2	14-39720	14-39163	11.4	12.1	0.7	49.4	853	247	274	332	0	12	0	12	3	0	5	20
16003	201	2	3	1	14-39996	15-1849	15.9	17.2	1.3	37	3407	185	189	3033	0	33	0	9	17	0	50	76
16403	301	2	3	1	14-38222	15-1165	12.3	14	1.7	469	2759	2235	288	238	22	10	12	15	9	6	2	32
16363	303	2	2	1	15-2800	14-39283	10.5	11.6	1.1	23.2	1847	96	0	1751	4	0	11	6	3	2	4	15
16450	308	2	3	2	15-2006	15-2037	8.1	9.1	1	118	838	590	182	66	0	9	0	37	11	21	0	69
16520	307	2	3	2	15-1554	15-3841	7	7.1	0.1	8.8	205	34	139	33	2	7	2	2	5	0	0	7
16526	308	2	3	2	15-1554	15-3841	5.4	5.8	0.4	0	206	0	152	54	0	25	0	0	11	14	0	25
17971	401	2	3	1	14-0078	14-39677	15.8	17.6	1.8	160.6	3189	513	272	2404	58	33	37	23	3	42	0	69
17897	403	2	4	1	14-39664	14-38177	14	16.4	2.4	87.2	1325	411	232	682	5	14	3	5	14	2	0	20
17895	404	2	4	1	14-39664	14-38177	14	15.5	1.5	240.2	2485	1146	334	1005	11	10	6	13	7	2	0	21
18040	407	2	4	2	14-39664	14-38177	14.1	16.3	2.2	94.6	2293	378	275	1637	19	13	25	15	5	17	0	37
18194	409	2	1	2	16-8484	16-7399	8.4	10	1.6	96.2	1049	311	153	583	34	11	12	26	6	1	1	34
17881	403	2	4	1	14-37312	14-39677	12.2	13.4	1.2	0	139	0	139	0	0	9	0	0	9	0	0	9
17875	404	2	4	1	14-37312	14-39677	8.7	12.8	4.1	10.2	89	31	51	50	4	7	4	1	4	4	0	9
18102	406	2	3	2	16-9428	16-7153	13	15	2	12.6	316	43	145	128	4	10	6	1	9	1	0	11
18166	407	2	4	2	14-37582	14-39205	11.3	12.4	1.1	8	199	20	183	3	4	12	2	1	10	4	0	15
18204	409	2	1	2	16-8484	16-7399	8.7	9.5	0.8	12.6	105	33	58	14	6	1	2	4	2	0	0	6
18028	406	2	4	2	14-37312	14-39677	11.5	12.8	1.3	5.2	363	11	310	42	3	19	3	2	18	5	0	26
18161	501	2	3	1	15-2238	15-1165	10.1	11	0.9	22.6	1748	13	38	1693	20	374	21	21	3	1	7	32
18312	506	2	4	2	14-39918	14-39105	9.4	10.8	1.4	176.8	1619	739	143	737	29	11	13	27	14	0	2	43
18314	507	2	4	2	14-39918	14-39105	8.6	10.3	1.7	256.2	1226	1006	109	111	55	14	6	54	15	0	0	69
18133	505	2	3	1	15-2170	14-39959	6.2	8.1	1.9	22.4	130	92	25	103	4	2	2	6	0	2	0	8
18355	605	2	4	1	15-2906	14-39283	13.7	15.2	1.5	94.6	4790	263	96	4430	42	20	35	21	13	5	1	40
18406	607	2	4	2	14-38968	14-365	13.1	14.8	1.7	80.2	1418	176	89	1153	45	13	16	11	7	38	0	56
18560	609	2	4	2	15-2906	14-39283	10.4	11.4	1	163	1138	755	508	48	12	11	3	8	6	0	1	14
18251	602	2	4	1	15-3178	15-3841	12.9	15.5	2.6	24	308	50	142	116	14	14	11	9	6	11	1	25
18263	605	2	1	1	16-9458	16-6715	15.3	15.6	0.3	9.2	123	21	7	95	5	2	5	3	0	0	0	3
18584	606	2	1	2	16-7454	14-39105	11.6	13.4	1.8	4.6	241	8	73	160	3	13	1	1	6	9	0	16
