# Supplementary material for: A Single-Nucleotide Polymorphism in the Promoter of Porcine ARHGAP24 Gene Regulates Aggressive Behavior of Weaned Pigs After Mixing by Affecting the Binding of Transcription Factor p53
Source: Front Cell Dev Biol. 2022 Apr 1;10:839583. doi: 10.3389/fcell.2022.839583 (PMC9010951; doi:10.3389/fcell.2022.839583)
Supplement: Supplementary file 6 [file Table7.XLSX]

## Sheet: Figure1
Time	Genotype (No.)	CAS	SEM	Duration of fights(s)	SEM	Duration of active attacks(s)	SEM	Duration of being bullied(s)	SEM	Duration of standoff(s)	SEM	Frequency of active attacks	SEM	Frequency of being bullied	SEM	Frequency of standoff	SEM	Win	SEM
2h	AA (76)	2.54	0.2	6.25	0.2	4.55	0.2	4.26	0.2	5.72	0.2	1.75	0.2	1.59	0.2	1.75	0.2	1.47	0.2
	GA (38)	2.09	0.24	5.85	0.25	4.27	0.25	4.14	0.25	5.21	0.25	1.03	0.25	1.35	0.25	1.16	0.25	0.64	0.25
	GG (41)	1.68	0.22	5.57	0.22	3.51	0.22	3.69	0.22	5.09	0.22	1.16	0.22	1.33	0.22	1.26	0.22	0.6	0.22
	P Value	0.0006**		0.0047**		<.0001**		0.0233*		0.0067**		0.0018**		0.3792		0.0124*		<.0001**
24h	AA (76)	3.68	0.2	7.21	0.2	5.72	0.2	5.12	0.2	6.74	0.2	2.85	0.2	2.81	0.2	2.71	0.2	2.69	0.2
	GA (38)	3.2	0.24	6.93	0.24	5.32	0.23	5	0.24	6.5	0.24	2.26	0.24	2.44	0.24	2.22	0.24	1.87	0.24
	GG (41)	2.66	0.22	6.62	0.22	4.45	0.23	4.71	0.22	6.23	0.22	2.14	0.22	2.54	0.22	2.19	0.22	1.79	0.22
	P Value	<.0001**		0.0173*		<.0001**		0.1388		0.0534		0.0011**		0.1596		0.0164*		<.0001**
48h	AA (76)	3.76	0.2	7.29	0.2	5.78	0.2	5.27	0.2	6.8	0.2	2.97	0.2	2.93	0.2	2.8	0.2	2.74	0.2
	GA (38)	3.26	0.23	6.97	0.23	5.36	0.23	5.11	0.23	6.54	0.23	2.38	0.23	2.57	0.23	2.33	0.23	2.01	0.23
	GG (41)	2.95	0.22	6.74	0.22	4.76	0.22	4.84	0.22	6.33	0.22	2.39	0.22	2.69	0.22	2.27	0.22	2.06	0.22
	P Value	0.0004**		0.0270*		<.0001**		0.1044		0.0724		0.0044**		0.186		0.0154*		0.0003**
72h	AA (76)	3.79	0.2	7.32	0.2	5.8	0.2	5.31	0.2	6.83	0.2	3	0.2	3.2	0.2	2.8	0.2	2.77	0.2
	GA (38)	3.33	0.23	7.03	0.23	5.39	0.23	5.16	0.23	6.59	0.23	2.48	0.23	3.04	0.23	2.33	0.23	2.11	0.23
	GG (41)	3.07	0.22	6.84	0.22	4.79	0.22	4.99	0.22	6.36	0.22	2.56	0.22	3.15	0.22	2.27	0.22	2.21	0.22
	P Value	0.0018**		0.0596		<.0001**		0.28		0.0785		0.0206**		0.739		0.0439*		0.0022**

## Sheet: Figure2
rs339198696	133243291
rs344700648	133243071
rs335052970	133243042
rs333053350	132826425
rs342210686	132826435
rs328435752	132826453
rs787973778	132826535
rs344498203	133242927
rs323776551	133242788
rs342083908	133242775
1	16431	0	0	1	0	1 1	1 1	3 3	3 3	2 1	3 1	3 3	3 3	1 1	1 1
2	16535	0	0	1	1	1 1	1 1	3 3	3 3	2 1	3 3	3 3	3 1	1 1	1 1
3	17963	0	0	1	1	1 1	1 1	3 3	3 3	2 1	1 1	3 4	1 1	3 1	2 1
4	18149	0	0	2	1	1 1	1 1	3 3	3 3	2 1	1 1	3 3	3 1	1 1	1 1
5	18294	0	0	1	2	2 1	1 1	3 3	0 0	0 0	3 3	3 3	3 3	1 1	1 1
6	16359	0	0	1	2	2 2	1 1	1 1	3 2	2 1	3 1	0 0	0 0	0 0	0 0
7	17959	0	0	2	0	2 2	1 4	3 1	0 0	0 0	0 0	3 3	3 3	1 1	1 1
8	17871	0	0	1	1	1 1	4 4	1 1	3 3	1 1	3 3	3 3	3 3	1 1	1 1
9	18177	0	0	2	0	2 2	1 1	1 1	2 2	2 2	1 1	3 4	3 1	3 1	2 1
10	18151	0	0	1	2	2 2	4 4	3 3	3 3	2 1	3 1	3 3	3 3	1 1	1 1
11	18401	0	0	2	0	2 2	4 4	1 1	3 3	2 1	3 1	3 3	3 3	1 1	1 1
12	18365	0	0	2	1	1 1	1 1	3 1	0 0	0 0	1 1	3 4	3 1	3 1	2 1
13	16427	0	0	1	0	2 2	1 1	1 1	3 3	2 1	3 1	3 3	3 3	1 1	1 1
14	18046	0	0	2	2	2 2	4 4	1 1	2 2	2 2	1 1	3 4	1 1	3 1	2 1
15	15847	0	0	2	0	2 2	1 4	3 3	3 3	2 1	3 1	3 3	3 3	1 1	1 1
16	18153	0	0	1	0	2 2	1 1	1 1	0 0	0 0	3 1	3 4	3 1	3 1	2 1
17	18225	0	0	1	1	1 1	1 4	3 1	2 2	2 2	1 1	3 4	1 1	3 1	2 1
18	18359	0	0	2	0	2 2	1 1	1 1	0 0	0 0	3 3	3 3	3 3	1 1	1 1
19	18383	0	0	1	2	2 2	1 1	1 1	0 0	0 0	0 0	3 4	1 1	3 1	2 1
20	16348	0	0	2	0	2 2	1 1	3 3	0 0	0 0	3 3	3 3	3 1	1 1	1 1
21	16356	0	0	1	1	1 1	1 1	3 1	3 2	2 1	3 1	3 4	3 1	3 1	2 1
22	18044	0	0	1	1	1 1	1 1	1 1	0 0	0 0	0 0	3 4	3 1	3 1	2 1
23	18136	0	0	2	1	1 1	1 4	3 3	3 3	1 1	3 3	3 3	3 1	1 1	1 1
24	18129	0	0	1	0	2 1	1 1	3 1	2 2	2 2	0 0	4 4	1 1	3 3	2 2
25	18107	0	0	1	2	2 2	1 1	1 1	3 3	1 1	3 3	3 3	3 3	1 1	1 1
26	18367	0	0	2	1	1 1	4 4	3 3	3 3	2 2	0 0	3 4	3 1	3 1	2 1
27	18310	0	0	1	0	2 1	1 4	3 1	0 0	0 0	3 3	3 4	1 1	3 1	2 1
28	16382	0	0	2	1	1 1	4 4	3 3	0 0	0 0	3 3	3 3	3 1	1 1	1 1
29	16481	0	0	1	2	2 1	1 1	3 1	3 3	2 1	3 1	3 3	3 3	1 1	1 1
30	18317	0	0	1	2	2 2	1 1	1 1	3 3	1 1	3 3	3 3	3 3	1 1	1 1
31	16168	0	0	1	1	1 1	1 4	3 3	3 3	1 1	3 3	3 3	3 3	1 1	1 1
32	18664	0	0	2	1	1 1	4 4	3 3	0 0	0 0	3 1	3 4	3 1	3 1	2 1
33	16479	0	0	1	0	2 2	1 1	1 1	0 0	0 0	1 1	3 4	1 1	3 1	2 1
34	16448	0	0	2	1	1 1	4 4	1 1	3 2	2 1	3 1	3 4	3 1	3 1	2 1
35	18158	0	0	2	0	2 2	1 1	1 1	0 0	0 0	3 3	3 3	3 3	1 1	1 1
36	18356	0	0	1	1	1 1	4 4	3 3	0 0	0 0	1 1	3 4	3 1	3 1	2 1
37	18564	0	0	1	0	2 2	0 0	1 1	0 0	0 0	3 3	3 3	3 3	1 1	1 1
38	18660	0	0	2	1	1 1	4 4	3 3	0 0	0 0	3 1	3 4	3 1	3 1	2 1
39	16378	0	0	1	2	2 2	4 4	1 1	3 3	1 1	3 3	3 3	3 1	1 1	1 1
40	18042	0	0	1	1	1 1	1 1	3 1	0 0	0 0	1 1	3 4	1 1	3 1	2 1
41	18292	0	0	2	1	1 1	1 1	1 1	3 3	1 1	3 3	3 3	3 1	1 1	1 1
42	18562	0	0	1	1	1 1	1 4	3 1	3 3	1 1	3 3	3 3	3 1	1 1	1 1
43	18572	0	0	1	1	1 1	4 4	3 3	0 0	0 0	3 3	3 3	3 1	1 1	1 1
44	12145	0	0	2	0	2 2	1 1	1 1	3 2	2 1	3 1	3 4	3 1	3 1	2 1
45	11959	0	0	2	2	2 2	1 1	3 3	2 2	2 2	1 1	3 4	1 1	3 1	2 1
46	12059	0	0	2	0	2 2	1 1	1 1	3 2	2 1	3 1	3 4	3 1	3 1	2 1
47	11977	0	0	1	0	2 2	1 1	1 1	3 3	1 1	3 3	3 3	3 3	1 1	1 1
48	11758	0	0	1	2	0 0	0 0	3 1	0 0	0 0	3 3	3 4	1 1	3 1	2 1
49	11764	0	0	2	0	2 2	1 1	1 1	3 3	1 1	3 3	3 3	3 3	1 1	1 1
50	11752	0	0	2	2	2 1	1 1	3 1	3 3	1 1	3 3	3 3	3 1	1 1	1 1
51	11981	0	0	1	0	2 2	1 1	1 1	3 2	2 1	3 1	3 4	3 1	3 1	2 1
52	15999	0	0	2	1	1 1	1 4	3 3	0 0	0 0	3 1	3 4	3 1	3 1	2 1
53	15923	0	0	1	1	1 1	1 4	1 1	0 0	0 0	3 3	3 3	3 3	1 1	1 1
54	16167	0	0	1	2	2 2	1 1	3 1	0 0	0 0	3 3	3 3	3 3	1 1	1 1
55	15919	0	0	2	1	1 1	1 1	3 3	0 0	0 0	3 3	3 3	3 3	1 1	1 1
56	15944	0	0	1	2	2 2	1 1	1 1	0 0	0 0	3 3	3 3	3 1	1 1	1 1
57	15996	0	0	1	1	1 1	1 1	3 1	0 0	0 0	3 3	3 3	3 3	1 1	1 1
58	15884	0	0	2	0	0 0	0 0	3 1	0 0	0 0	1 1	3 4	1 1	3 1	2 1
59	16014	0	0	1	0	2 2	1 1	1 1	0 0	0 0	3 3	3 3	3 1	1 1	1 1
60	15857	0	0	1	1	1 1	1 1	1 1	0 0	0 0	3 3	3 4	3 1	3 1	2 1
61	15855	0	0	2	0	2 2	4 4	3 1	0 0	0 0	0 0	4 4	1 1	3 3	2 2
62	16139	0	0	1	0	2 2	4 4	1 1	0 0	0 0	3 1	3 4	3 1	3 1	2 1
63	15972	0	0	2	1	1 1	1 1	3 1	0 0	0 0	3 3	3 3	3 1	1 1	1 1
64	16128	0	0	2	0	2 2	1 1	1 1	0 0	0 0	1 1	3 4	3 1	3 1	2 1
65	11824	0	0	2	0	2 1	1 1	3 1	3 3	1 1	3 3	3 3	3 1	1 1	1 1
66	11762	0	0	2	2	2 1	1 1	1 1	3 3	1 1	3 3	3 3	3 3	1 1	1 1
67	12141	0	0	1	2	2 2	1 1	3 3	3 2	2 1	3 1	3 4	3 1	3 1	2 1
68	11931	0	0	1	0	2 2	1 1	1 1	2 2	2 2	0 0	4 4	1 1	3 3	2 2
69	11868	0	0	1	0	2 2	4 4	1 1	3 2	2 1	3 1	3 4	3 1	3 1	2 1
70	11862	0	0	1	2	2 1	1 1	3 1	3 2	2 1	3 1	3 4	3 1	3 1	2 1
71	11937	0	0	2	1	1 1	1 1	1 1	2 2	2 2	0 0	4 4	1 1	3 3	2 2
72	15997	0	0	2	2	2 1	1 1	3 1	3 3	1 1	3 3	3 3	3 3	1 1	1 1
73	15917	0	0	2	1	1 1	0 0	3 3	0 0	0 0	0 0	3 3	3 1	1 1	1 1
74	15913	0	0	1	0	2 2	1 1	3 3	2 2	2 2	1 1	3 4	1 1	3 1	2 1
75	15948	0	0	1	2	2 2	1 4	1 1	3 3	1 1	3 3	3 3	3 1	1 1	1 1
76	15940	0	0	2	1	1 1	1 1	3 3	3 3	1 1	3 3	3 3	3 1	1 1	1 1
77	15892	0	0	2	1	1 1	1 4	3 1	3 3	1 1	3 3	3 3	3 3	1 1	1 1
78	16148	0	0	2	1	1 1	1 4	3 1	3 3	1 1	3 3	3 3	3 3	1 1	1 1
79	15979	0	0	2	0	2 1	1 1	1 1	3 2	2 1	3 1	3 4	3 1	3 1	2 1
80	15851	0	0	1	1	1 1	1 4	1 1	3 2	2 1	3 1	3 4	3 1	3 1	2 1
81	16173	0	0	2	0	2 2	4 4	3 1	3 3	1 1	3 3	3 3	3 3	1 1	1 1
82	16171	0	0	1	1	1 1	4 4	3 3	3 3	2 1	3 1	3 3	3 3	1 1	1 1
83	15828	0	0	1	2	2 2	4 4	1 1	2 2	2 2	0 0	4 4	1 1	3 3	2 2
84	15946	0	0	2	1	1 1	1 1	1 1	2 2	2 2	1 1	3 4	1 1	3 1	2 1
85	16132	0	0	1	1	1 1	1 4	3 3	3 3	2 2	1 1	3 3	3 1	1 1	1 1
86	16078	0	0	2	1	1 1	4 4	1 1	2 2	2 2	1 1	3 4	3 1	3 1	2 1
87	16391	0	0	1	2	2 2	1 1	1 1	3 3	2 1	3 1	3 3	3 3	1 1	1 1
88	16361	0	0	2	0	2 2	1 1	1 1	3 2	2 1	3 1	3 4	3 1	3 1	2 1
89	16407	0	0	2	1	1 1	1 1	3 1	2 2	2 2	1 1	3 4	1 1	3 1	2 1
90	16353	0	0	1	0	2 2	1 4	1 1	3 3	2 1	3 1	3 3	3 3	1 1	1 1
91	16456	0	0	2	2	2 1	1 1	3 1	2 2	2 2	1 1	3 4	1 1	3 1	2 1
92	16384	0	0	2	0	2 2	1 4	1 1	3 2	2 1	3 1	3 4	3 1	3 1	2 1
93	16350	0	0	1	0	2 2	1 1	1 1	2 2	2 2	1 1	3 4	1 1	3 1	2 1
94	16354	0	0	1	2	2 2	1 1	1 1	3 3	2 2	1 1	3 3	3 3	1 1	1 1
95	16439	0	0	2	0	2 2	4 4	1 1	3 3	2 2	1 1	3 3	3 1	1 1	1 1
96	16351	0	0	1	2	2 2	4 4	1 1	3 3	1 1	3 3	3 3	3 1	1 1	1 1
97	16395	0	0	2	1	1 1	1 4	3 3	2 2	2 2	1 1	3 4	1 1	3 1	2 1
98	16473	0	0	1	2	2 2	1 4	3 3	3 3	1 1	3 3	3 3	3 3	1 1	1 1
99	16464	0	0	1	2	2 1	1 1	1 1	3 2	2 2	1 1	3 4	3 1	3 1	2 1
100	16444	0	0	2	1	1 1	4 4	3 3	2 2	2 2	1 1	3 4	3 1	3 1	2 1
101	16430	0	0	1	0	2 2	4 4	1 1	3 3	2 2	1 1	3 3	3 1	1 1	1 1
102	16426	0	0	1	1	1 1	4 4	3 3	3 3	2 2	0 0	3 3	3 3	1 1	1 1
103	17887	0	0	2	0	2 2	1 1	1 1	3 3	2 1	3 1	3 3	3 3	1 1	1 1
104	17899	0	0	1	0	2 1	1 4	1 1	2 2	2 2	1 1	3 4	1 1	3 1	2 1
105	17845	0	0	2	0	2 2	1 1	3 1	3 3	1 1	3 3	3 3	3 1	1 1	1 1
106	18011	0	0	1	2	2 2	1 4	1 1	3 3	1 1	3 3	3 3	3 3	1 1	1 1
107	18016	0	0	1	2	2 1	4 4	3 3	3 3	1 1	3 3	3 3	3 3	1 1	1 1
108	18122	0	0	1	2	2 2	1 1	1 1	3 3	2 1	1 1	3 4	3 1	3 1	2 1
109	17982	0	0	2	0	2 2	1 1	1 1	3 2	2 2	3 1	3 3	3 3	1 1	1 1
110	18014	0	0	1	0	2 2	4 4	1 1	3 3	1 1	3 3	3 3	3 3	1 1	1 1
111	18029	0	0	2	2	2 1	4 4	1 1	3 2	2 2	1 1	3 4	3 1	3 1	2 1
112	17983	0	0	1	1	1 1	1 1	3 1	3 3	1 1	3 3	3 3	3 1	1 1	1 1
113	17883	0	0	1	2	2 2	1 1	1 1	3 2	2 2	1 1	3 4	3 1	3 1	2 1
114	17997	0	0	2	1	1 1	1 4	3 1	3 3	1 1	0 0	3 4	3 1	3 1	2 1
115	18218	0	0	2	1	1 1	1 1	3 1	3 3	2 2	1 1	3 3	3 1	1 1	1 1
116	18148	0	0	2	0	2 1	4 4	1 1	3 3	1 1	3 3	3 3	3 1	1 1	1 1
117	18082	0	0	1	1	1 1	1 1	3 3	2 2	2 2	1 1	4 4	1 1	3 3	2 2
118	18189	0	0	1	2	2 2	1 4	1 1	3 3	1 1	3 3	3 3	3 3	1 1	1 1
119	18185	0	0	2	0	2 1	1 1	1 1	3 3	2 2	1 1	3 3	3 3	1 1	1 1
120	18215	0	0	2	2	2 1	1 1	1 1	3 3	2 1	3 1	3 3	3 3	1 1	1 1
121	18135	0	0	1	1	1 1	1 4	3 1	3 3	2 1	3 3	3 4	3 1	3 1	2 1
122	18125	0	0	2	0	2 2	1 1	1 1	3 3	2 1	3 1	3 3	3 3	1 1	1 1
123	18296	0	0	1	0	2 1	1 4	1 1	3 3	2 1	3 1	3 3	3 3	1 1	1 1
124	18378	0	0	1	2	2 2	1 1	1 1	3 3	1 1	3 3	3 3	3 3	1 1	1 1
125	18388	0	0	2	0	2 1	1 4	3 1	2 2	2 2	1 1	3 4	3 1	3 1	2 1
126	18111	0	0	1	1	1 1	4 4	3 3	3 3	1 1	3 3	3 3	3 3	1 1	1 1
127	18099	0	0	1	0	2 2	4 4	1 1	3 3	1 1	3 3	3 3	3 3	1 1	1 1
128	18101	0	0	2	1	1 1	1 1	3 3	3 3	1 1	0 0	3 3	1 1	1 1	1 1
129	18221	0	0	1	0	2 2	4 4	1 1	3 2	2 1	3 1	3 4	3 1	3 1	2 1
130	18103	0	0	1	1	1 1	1 1	3 3	3 3	1 1	3 3	3 3	3 3	1 1	1 1
131	18352	0	0	2	0	2 2	1 1	3 1	2 2	2 2	1 1	3 4	3 1	3 1	2 1
132	18360	0	0	1	1	1 1	4 4	3 3	3 3	1 1	3 3	3 3	3 3	1 1	1 1
133	18322	0	0	2	2	2 2	1 1	1 1	3 3	2 2	1 1	3 3	3 3	1 1	1 1
134	18351	0	0	2	0	2 2	1 1	3 1	3 3	1 1	3 3	3 3	3 3	1 1	1 1
135	18405	0	0	2	1	1 1	1 4	3 1	3 2	2 1	3 1	3 4	3 1	3 1	2 1
136	18493	0	0	2	0	2 2	4 4	1 1	3 3	1 1	3 3	3 3	3 1	1 1	1 1
137	18239	0	0	1	0	2 2	1 1	1 1	3 3	2 2	1 1	3 3	3 3	1 1	1 1
138	18410	0	0	2	2	2 1	1 1	3 1	3 3	2 1	3 1	3 3	3 3	1 1	1 1
139	18606	0	0	2	0	2 2	1 4	3 1	3 2	2 1	3 1	3 4	3 1	3 1	2 1
140	18434	0	0	1	0	2 2	1 1	1 1	3 3	2 1	3 1	3 3	3 3	1 1	1 1
141	18414	0	0	1	2	2 2	1 1	1 1	2 2	2 2	0 0	4 4	1 1	3 3	2 2
142	18497	0	0	2	0	2 1	1 4	3 1	3 2	2 1	3 1	3 4	3 1	3 1	2 1
143	18375	0	0	1	2	2 2	1 4	1 1	3 3	2 1	3 3	3 4	1 1	3 1	2 1
144	18381	0	0	2	0	2 2	4 4	3 3	3 3	1 1	0 0	3 3	1 1	1 1	1 1
145	18249	0	0	1	2	2 2	0 0	1 1	0 0	0 0	3 3	3 3	3 3	1 1	1 1
146	18444	0	0	1	2	2 2	4 4	3 3	3 3	1 1	3 3	3 4	3 3	1 1	1 1
147	18440	0	0	2	0	2 2	4 4	3 3	2 2	2 2	0 0	4 4	1 1	3 3	2 2
148	18366	0	0	1	0	2 1	4 4	1 1	3 3	2 2	0 0	3 4	3 1	3 1	2 1
149	18578	0	0	1	2	2 2	4 4	3 3	3 3	2 2	0 0	3 4	3 1	3 1	2 1
150	12033	0	0	2	0	2 1	4 4	3 1	3 3	1 1	3 3	3 3	3 3	1 1	1 1
151	11137	0	0	1	0	2 2	1 4	1 1	3 3	2 1	3 1	3 3	3 3	1 1	1 1
152	11201	0	0	2	0	2 2	1 4	3 3	3 3	1 1	3 3	3 4	3 3	1 1	1 1
153	11933	0	0	1	2	2 2	4 4	3 1	2 2	2 2	1 1	3 4	1 1	3 1	2 1
154	18200	0	0	1	1	1 1	1 1	1 1	0 0	0 0	0 0	3 4	3 1	1 1	1 1
155	18154	0	0	1	2	2 2	1 4	3 3	3 2	2 1	3 1	3 4	3 1	3 1	2 1

## Sheet: Figure3
Figure 3a
samples	RUL1/RUL2	Analytical method	t-test
PGL3-basic	0.3908		P value
PGL3-basic	0.5039	P1 VS P2	P=0.0122
PGL3-basic	0.4177	P1 VS P3	P=0.9240
P1	1.9619	P2 VS P3	P=0.00520
P1	1.5148	P3 VS P4	P=0.00240
P1	1.8041	P4 VS P5	P=0.442
P2	0.8668	P4 VS P6	P=0.336
P2	0.5959	P5 VS P6	P=0.0213
P2	1.1433
P3	1.7284	Mean ± SEM of P1	1.76 ± 0.11 N=3
P3	1.7653	Mean ± SEM of P2	0.87 ± 0.13 N=3
P3	1.7455	Mean ± SEM of P3	1.75± 0.0087 N=3
P4	3.9775	Mean ± SEM of P4	4.79 ± 0.36 N=3
P4	4.8945	Mean ± SEM of P5	5.21 ± 0.18 N=3
P4	5.503	Mean ± SEM of P6	4.29 ± 0.10 N=3
P5	5.5602	Mean ± SEM of PGL3-basic	0.44 ± 0.028 N=3
P5	5.2721	Mean ± SEM of PGL3-control	15.03 ± 0.93 N=3
P5	4.8069
P6	4.4919
P6	4.0677
P6	4.3075
PGL3-control	17.0095
PGL3-control	13.0445
PGL3-control	15.027
Figure 3b
samples	RUL1/RUL2	Analytical method	t-test
PGL3-basic	1.01537		P value
PGL3-basic	1.01345	AA VS GG	P=2E-04
PGL3-basic	0.971178	Mean ± SEM of AA	1.63 ± 0.045 N=3
AA	1.72524	Mean ± SEM of GG	9.45 ± 0.51 N=3
AA	1.63161
AA	1.53416
GG	9.24674
GG	8.48479
GG	10.6201
PGL3-control	14.7189
PGL3-control	14.2586
PGL3-control	15.809
Figure 3c
samples	RUL1/RUL2	Analytical method	t-test
PGL3-basic	0.4251		P value
PGL3-basic	0.4243	AAC VS GTA	P=1.2E-04
PGL3-basic	0.4066	AAC VS GAA	P=2.4E-04
AAC	0.7223	GTA VS GAA	P=8.2E-04
AAC	0.6831
AAC	0.6423	Mean ± SEM of AAC	0.68 ± 0.019 N=3
GTA	1.43425	Mean ± SEM of GTA	1.54 ± 0.043 N=3
GTA	1.55815	Mean ± SEM of GAA	3.96 ± 0.21 N=3
GTA	1.6125
GAA	3.8713
GAA	3.5523
GAA	4.4463
PGL3-control	6.1623
PGL3-control	5.9696
PGL3-control	6.6187

## Sheet: Figure4
Figure 4A							Figure 4C

## Sheet: Figure5
Figure 5g
Sample	ARHGAP24 Gray value	GAPDH Gray value	Analytical method	t-test
pcDNA3.1-1	226821	349465		P=0.00160
pcDNA3.1-2	232661	293243	pcDNA3.1 vs pcDNA3.1+p53
pcDNA3.1-3	288599	285526	Mean ± SEM of pcDNA3.1	91.54 ±4.96 N=3
pcDNA3.1+p53-1	164910	296388	Mean ± SEM of pcDNA3.1+p53	51.25 ±1.72 N=3
pcDNA3.1+p53-2	171595	299696
pcDNA3.1+p53-3	152428	298381	Fig 5G
Figure 5h
Sample	ARHGAP24 Gray value	GAPDH Gray value	Analytical method	t-test
Scrambled -1	286889	365415		P=0.0450
Scrambled -2	298296	347389	Scrambled vs siRNA-p53
Scrambled -3	229294	366510	Mean ± SEM of Scrambled	75.29 ±4.98 N=3
siRNA-p53-1	330787	322919	Mean ± SEM of siRNA-p53	94.50 ±2.27 N=3
siRNA-p53-2	335876	337134
siRNA-p53-3	363324	346800
			Fig 5H
Figure 5a
samples	p53 CT	GAPDH CT	Analytical method	t-test
pcDNA3.1-1	28.3702	22.9434	pcDNA3.1 VS pcDNA3.1+p53	P=0.00110
pcDNA3.1-2	28.3006	22.6422
pcDNA3.1-3	30.0757	22.805
pcDNA3.1-4	28.3702	23.1407	Mean ± SEM of pcDNA3.1	3.89 ± 0.85 N=6
pcDNA3.1-5	28.9693	22.6073	Mean ± SEM of pcDNA3.1+p53	50.98 ± 9.48 N=6
pcDNA3.1-6	30.6575	22.8255
pcDNA3.1+p53-1	25.7858	22.7171
pcDNA3.1+p53-2	26.178	23.514
pcDNA3.1+p53-3	25.9313	23.7865
pcDNA3.1+p53-4	24.1201	22.787
pcDNA3.1+p53-5	26.1108	23.3964
pcDNA3.1+p53-6	26.5922	23.9857
Figure 5b
samples	p53 CT	GAPDH CT	Analytical method	t-test
Scrambled -1	25.464	22.9937	pcDNA3.1 VS pcDNA3.1+p53	P=0.00140
Scrambled -2	27.8433	24.2052
Scrambled -3	26.2847	23.852
Scrambled -4	25.5344	22.8768	Mean ± SEM of Scrambled	77.21 ± 8.23 N=6
Scrambled -5	27.7285	24.5534	Mean ± SEM of siRNA-p53	28.84 ± 5.85 N=6
Scrambled -6	26.1745	23.3834
siRNA-p53-1	27.122	23.5649
siRNA-p53-2	27.8433	22.629
siRNA-p53-3	27.8867	22.7514
siRNA-p53-4	27.2893	23.812
siRNA-p53-5	27.7285	22.664
siRNA-p53-6	27.1745	23.1415
Figure 5c
samples	RUL1/RUL2	Analytical method	t-test
pcDNA3.1+WT-1	3.5626		P value
pcDNA3.1+WT-2	3.0228	pcDNA3.1+WT VS p53+WT	P=4.8E-05
pcDNA3.1+WT-3	3.4468	pcDNA3.1+Mut VS p53+WT	P=6.4E-07
p53+WT-1	0.263	p53+Mut VS p53+WT	P=6.1E-06
p53+WT-2	0.289
p53+WT-3	0.276	Mean ± SEM of pcDNA3.1+WT	3.34 ± 0.13 N=3
pcDNA3.1+Mut-1	2.3889	Mean ± SEM of pcDNA3.1+Mut	2.46 ± 0.031 N=3
pcDNA3.1+Mut-2	2.4871	Mean ± SEM of p53+Mut	2.78 ± 0.064 N=3
pcDNA3.1+Mut-3	2.5177	Mean ± SEM of p53+WT	0.27 ± 0.0061 N=3
p53+Mut-1	2.626
p53+Mut-2	2.8467
p53+Mut-3	2.879
Figure 5d
samples	RUL1/RUL2	Analytical method	t-test
NC+WT-1	2.16123		P value
NC+WT-2	2.20049	siRNA-p53 VS NC+WT	P=0.0146
NC+WT-3	2.01335	siRNA-p53 VS NC+Mut	P=4.4E-04
siRNA-p53-1	2.55603	siRNA-p53 VS siRNA-p53	P=4.3E-04
siRNA-p53-2	2.83969
siRNA-p53-3	3.12336	Mean ± SEM of NC+WT	2.12 ± 0.046 N=3
NC+Mut-1	1.00268	Mean ± SEM of siRNA-p53	2.84 ± 0.13 N=3
NC+Mut-2	1.07863	Mean ± SEM of NC+Mut	1.06 ± 0.026 N=3
NC+Mut-3	1.10979	Mean ± SEM of siRNA-p53	1.00 ± 0.043 N=3
siRNA-p53+Mut-1	1.10555
siRNA-p53+Mut-2	0.946332
siRNA-p53+Mut-3	0.948119
Figure 5e
samples	ARHGAP24 CT	GAPDH CT	Analytical method	t-test
pcDNA3.1-1	28.1827	22.9434	pcDNA3.1 VS pcDNA3.1+p53	P=0.0202
pcDNA3.1-2	28.3686	22.6422
pcDNA3.1-3	28.7248	22.805
pcDNA3.1-4	28.194	23.1407	Mean ± SEM of pcDNA3.1	69.42 ± 7.23 N=6
pcDNA3.1-5	28.4902	22.6073	Mean ± SEM of pcDNA3.1+p53	41.96 ± 5.49 N=6
pcDNA3.1-6	28.7215	22.8255
pcDNA3.1+p53-1	29.0664	22.7171
pcDNA3.1+p53-2	29.9318	23.514
pcDNA3.1+p53-3	29.6957	23.7865
pcDNA3.1+p53-4	31.3353	23.787
pcDNA3.1+p53-5	29.7685	23.3964
pcDNA3.1+p53-6	29.7825	23.9857
Figure 5f
sample	ARHGAP24 CT	GAPDH CT	Analytical method	t-test
Scrambled -1	27.7521	22.9937	pcDNA3.1 VS pcDNA3.1+p53	P=7E-03
Scrambled -2	28.4167	24.2052
Scrambled -3	28.8776	23.852
Scrambled -4	27.7207	22.8768	Mean ± SEM of Scrambled	31.89 ± 3.60 N=6
Scrambled -5	28.6673	24.5534	Mean ± SEM of siRNA-p53	73.27 ± 7.03 N=6
Scrambled -6	28.0135	23.3834
siRNA-p53-1	29.5958	23.5649
siRNA-p53-2	28.8401	22.629
siRNA-p53-3	28.4856	22.7514
siRNA-p53-4	29.3401	23.812
siRNA-p53-5	28.8554	22.664
siRNA-p53-6	28.3057	23.1415

## Sheet: Figure6
Figure 6a
samples	RHOA CT	GAPDH CT	Analytical method	t-test
pcDNA3.1-1	27.2856	20.7562	pcDNA3.1 VS pcDNA3.1+p53	P=0.0110
pcDNA3.1-2	27.4334	21.4195
pcDNA3.1-3	28.1472	21.2449
pcDNA3.1-4	27.1098	20.8956	Mean ± SEM of pcDNA3.1	57.68 ± 5.90 N=6
pcDNA3.1-5	27.8276	21.4524	Mean ± SEM of pcDNA3.1+p53	85.11 ± 6.54 N=6
pcDNA3.1-6	28.0916	21.1684
pcDNA3.1+p53-1	26.9775	21.3177
pcDNA3.1+p53-2	26.3564	20.67
pcDNA3.1+p53-3	27.9573	21.8958
pcDNA3.1+p53-4	27.247	20.8356
pcDNA3.1+p53-5	26.149	20.1843
pcDNA3.1+p53-6	27.2058	21.4925
Figure 6b
samples	RHOA CT	GAPDH CT	Analytical method	t-test
Scrambled -1	28.2628	22.7181	Scrambled VS siRNA-p53	P=0.0341
Scrambled -2	25.1076	21.3976
Scrambled -3	25.2502	21.4201
Scrambled -4	26.5128	22.1444	Mean ± SEM of Scrambled	72.81 ± 11.81 N=6
Scrambled -5	25.6969	21.12	Mean ± SEM of siRNA-p53	34.10 ± 10.47 N=6
Scrambled -6	25.2773	21.5459
siRNA-p53-1	26.8261	21.9597
siRNA-p53-2	26.5101	21.7516
siRNA-p53-3	28.5423	22.1476
siRNA-p53-4	29.5783	22.8161
siRNA-p53-5	29.5615	22.5487
siRNA-p53-6	25.6592	21.5076
Figure 6c
samples	ROCK1 CT	GAPDH CT	Analytical method	t-test
pcDNA3.1-1	27.6159	20.7562	pcDNA3.1 VS pcDNA3.1+p53	P=0.0634
pcDNA3.1-2	28.6496	21.4195
pcDNA3.1-3	30.0554	21.2449
pcDNA3.1-4	27.095	20.8956	Mean ± SEM of pcDNA3.1	19.09 ± 4.86 N=6
pcDNA3.1-5	28.2472	21.4524	Mean ± SEM of pcDNA3.1+p53	46.04 ± 11.96 N=6
pcDNA3.1-6	30.0273	21.1684
pcDNA3.1+p53-1	28.5611	21.3177
pcDNA3.1+p53-2	25.4292	20.67
pcDNA3.1+p53-3	27.7343	21.8958
pcDNA3.1+p53-4	27.7746	20.8356
pcDNA3.1+p53-5	26.1323	20.1843
pcDNA3.1+p53-6	27.4057	21.4925
Figure 6d
samples	ROCK1 CT	GAPDH CT	Analytical method	t-test
Scrambled -1	29.8217	22.7181	Scrambled VS siRNA-p53	P=0.0170
Scrambled -2	27.2064	21.3976
Scrambled -3	26.75	21.4201
Scrambled -4	26.9998	22.1444	Mean ± SEM of Scrambled	59.71 ± 13.89 N=6
Scrambled -5	28.1865	21.12	Mean ± SEM of siRNA-p53	17.46 ± 5.01 N=6
Scrambled -6	26.54	21.5459
siRNA-p53-1	28.8126	21.9597
siRNA-p53-2	31.0388	21.7516
siRNA-p53-3	30.6804	22.1476
siRNA-p53-4	30.2275	22.8161
siRNA-p53-5	28.8136	22.5487
siRNA-p53-6	29.3858	21.5076
Figure 6e
samples	RAC1 CT	GAPDH CT	Analytical method	t-test
pcDNA3.1-1	27.2775	20.7562	pcDNA3.1 VS pcDNA3.1+p53	P=0.0271
pcDNA3.1-2	29.5672	21.4195
pcDNA3.1-3	29.0702	21.2449
pcDNA3.1-4	28.4064	20.8956	Mean ± SEM of pcDNA3.1	50.26 ± 12.14 N=6
pcDNA3.1-5	28.5911	21.4524	Mean ± SEM of pcDNA3.1+p53	15.64 ± 5.64 N=6
pcDNA3.1-6	30.564	21.1684
pcDNA3.1+p53-1	31.4266	21.3177
pcDNA3.1+p53-2	28.4092	20.67
pcDNA3.1+p53-3	31.6582	21.8958
pcDNA3.1+p53-4	31.6862	20.8356
pcDNA3.1+p53-5	29.4142	20.1843
pcDNA3.1+p53-6	31.1222	21.4925
Figure 6f
samples	RAC1 CT	GAPDH CT	Analytical method	t-test
Scrambled -1	28.7654	22.7181	Scrambled VS siRNA-p53	P=0.0184
Scrambled -2	27.3054	21.3976
Scrambled -3	27.1054	21.4201
Scrambled -4	27.435	22.1444	Mean ± SEM of Scrambled	26.70 ± 4.95 N=6
Scrambled -5	29.4059	21.12	Mean ± SEM of siRNA-p53	65.30 ± 12.80 N=6
Scrambled -6	27.4466	21.5459
siRNA-p53-1	28.186	21.9597
siRNA-p53-2	25.9936	21.7516
siRNA-p53-3	26.1982	22.1476
siRNA-p53-4	27.0169	22.8161
siRNA-p53-5	27.7484	22.5487
siRNA-p53-6	26.6466	21.5076
Figure 6g
samples	RHOA CT	GAPDH CT	Analytical method	t-test
Scrambled -1	29.1541	21.4941	Scrambled VS siRNA-ARHGAP24	P=0.0235
Scrambled -2	27.5194	20.9452
Scrambled -3	29.7808	20.9706
Scrambled -4	28.8644	19.7656	Mean ± SEM of Scrambled	29.07 ± 7.49 N=6
Scrambled -5	28.4424	20.7524	Mean ± SEM of siRNA-ARHGAP24	59.33 ± 8.50 N=6
Scrambled -6	28.3405	20.7189
siRNA-ARHGAP24-1	27.0136	21.1236
siRNA-ARHGAP24-2	27.7714	21.2956
siRNA-ARHGAP24-3	27.5475	20.6627
siRNA-ARHGAP24-4	26.9751	20.7044
siRNA-ARHGAP24-5	28.0397	21.2107
siRNA-ARHGAP24-6	28.359	20.5513
Figure 6h
samples	ROCK1 CT	GAPDH CT	Analytical method	t-test
Scrambled -1	29.6823	21.4941	Scrambled VS siRNA-ARHGAP24	P=0.0108
Scrambled -2	29.434	20.9452
Scrambled -3	29.1475	20.9706
Scrambled -4	27.6936	19.7656	Mean ± SEM of Scrambled	22.38 ± 1.77 N=6
Scrambled -5	29.5304	20.7524	Mean ± SEM of siRNA-ARHGAP24	61.12 ± 12.28 N=6
Scrambled -6	28.9585	20.7189
siRNA-ARHGAP24-1	28.5458	21.1236
siRNA-ARHGAP24-2	28.3692	21.2956
siRNA-ARHGAP24-3	28.7305	20.6627
siRNA-ARHGAP24-4	26.8202	20.7044
siRNA-ARHGAP24-5	28.2329	21.2107
siRNA-ARHGAP24-6	26.7301	20.5513
Figure 6i
samples	RAC1 CT	GAPDH CT	Analytical method	t-test
Scrambled -1	29.3893	21.4941	Scrambled VS siRNA-ARHGAP24	P=0.216
Scrambled -2	28.6484	20.9452
Scrambled -3	29.4933	20.9706
Scrambled -4	27.9367	19.7656	Mean ± SEM of Scrambled	76.67 ± 7.06 N=6
Scrambled -5	28.6717	20.7524	Mean ± SEM of siRNA-ARHGAP24	59.64 ± 10.80 N=6
Scrambled -6	29.1974	20.7189
siRNA-ARHGAP24-1	29.1734	21.1236
siRNA-ARHGAP24-2	29.5064	21.2956
siRNA-ARHGAP24-3	29.5154	20.6627
siRNA-ARHGAP24-4	31.3139	20.7044
siRNA-ARHGAP24-5	29.1487	21.2107
siRNA-ARHGAP24-6	28.8485	20.5513

## Sheet: SAS code
	Data snp;
	Infile 'C:\Users\L\Desktop\data\analyse_2h.csv' dlm = ',' Firstobs = 2 MISSOVER;
	Input EAR $ A $ B $ C $ D $ E $ F $ G $ H $ I $ J $PEN BATCH DAY PARITY SEX $ SOW $ BOAR $ avebacktest tailtest $ CAS fig_lat att_lat
	fal_lat standoff_lat attack att_fre fal_fre stand_frequency win defeat flat no_result total_fighting observer $ ;
	RUN;
	proc CORR data=snp;
	Title 'Covariate example' ;
	VAR W1 att_fre;
	RUN;
	proc GLM data=snp;
	class A ;
	model att_fre = W1 A ;
	lsmeans A;
	RUN;
	Data ped;
	Infile 'C:\Users\L\Desktop\ped.txt' ;
	input ID$ sire$ dam$ @@;
	RUN;
	proc inbreed data=ped covar outcov=amatrix;
	var ID Sire Dam;
	RUN;
	Data L2DATA;
	set amatrix;
	parm = 1;
	row = _n_;
	RUN;
	Proc Print data = snp;
	Title 'My SAS data snp' ;
	RUN;
	proc glimmix data=snp;
	class A BATCH DAY PARITY SEX SOW BOAR observer ;
	model CAS = PARITY SEX A/DIST = EXPO ;
	random PEN;
	random ID/type=lin(1) LDATA=L2data;
	lsmeans A/tdiff pdiff adjust=bon;
	estimate 'Additive effect' A 0.5 0 -0.5;
	RUN;
	ID	sire	dam	@@
	18664	15-1849	15-584	20170615
	18660	15-1849	15-584	20170615
	18584	14-39105	16-7454	20170612
	18564	14-39283	15-2906	20170612
	18562	14-39283	15-2906	20170612
	18560	14-39283	15-2906	20170612
	18401	15-1989	15-1092	20170613
	18383	14-39105	16-7454	20170612
	18365	14-39105	14-39780	20170612
	18359	14-39283	15-2906	20170612
	18356	14-39695	14-062	20170608
	18355	14-39283	15-2906	20170613
	18314	14-39105	14-39918	20170606
	18312	14-39105	14-39918	20170606
	18294	14-39677	15-2176	20170604
	18292	14-39677	15-2176	20170604
	18263	16-6715	16-9458	20170611
	18251	15-3841	15-3178	20170611
	18225	15-1849	14-39876	20170610
	18204	16-7399	16-8484	20170529
	18194	16-7399	16-8484	20170529
	18177	14-39695	14-062	20170608
	18166	14-39205	14-37582	20170526
	18158	16-7565	16-6948	20170526
	18153	15-1165	15-2238	20170606
	18149	14-39105	14-39918	20170606
	18133	14-39959	15-2170	20170605
	18129	14-39959	15-2170	20170605
	18125	14-39959	15-2170	20170605
	18107	15-1165	14-39480	20170604
	18046	14-38177	14-39664	20170520
	18044	14-38177	14-39664	20170520
	18042	14-38177	14-39664	20170520
	18040	14-38177	14-39664	20170520
	17971	14-39677	14-0078	20170524
	17959	16-7153	16-9428	20170523
	17895	14-38177	14-39664	20170520
	17875	14-39677	14-37312	20170519
	16535	15-3841	15-1554	20170313
	16481	15-1989	15-1992	20170312
	16479	15-1989	15-1992	20170312
	16473	15-2037	15-2006	20170312
	16464	15-1989	15-1992	20170312
	16456	15-2037	15-2006	20170312
	16450	15-2037	15-2006	20170312
	16448	14-39695	15-2284	20170312
	16444	14-39695	15-2284	20170312
	16439	14-39959	15-3604	20170311
	16431	14-39959	15-2154	20170310
	16430	14-39959	15-3604	20170311
	16427	14-39959	15-2154	20170310
	16426	14-39959	15-3604	20170311
	16407	15-1165	14-38222	20170310
	16403	15-1165	14-38222	20170310
	16395	15-1989	14-39804	20170308
	16391	15-1989	14-39804	20170308
	16384	14-39283	15-2800	20170310
	16382	14-39283	15-2800	20170310
	16378	14-39283	15-2800	20170310
	16363	14-39283	15-2800	20170310
	16361	14-39283	15-2800	20170310
	16359	14-39283	15-2800	20170310
	16356	16-7329	16-7442	20170309
	16354	14-37421	11-16958	20170309
	16353	15-1165	14-37492	20170309
	16351	15-1165	14-37492	20170309
	16350	14-37421	11-16958	20170309
	16348	14-37421	11-16958	20170309
	16173	14-38177	15-2186	20170224
	16171	14-39959	14-37544	20170225
	16168	15-2559	14-39930	20170225
	16167	14-39959	14-37544	20170224
	16148	14-39959	14-37544	20170225
	16139	14-39695	16-7492	20170224
	16132	14-38177	15-2186	20170224
	16128	14-38177	15-2186	20170224
	16078	15-2559	15-1090	20170220
	16014	14-38177	15-3486	20170220
	16003	15-1849	14-39996	20170215
	15997	14-39283	13-31272	20170215
	15996	15-2559	14-38504	20170219
	15979	15-1849	14-38550	20170214
	15972	15-1849	14-39996	20170215
	15948	15-1849	14-38550	20170214
	15946	15-1849	14-38550	20170214
	15944	15-2023	15-1616	20170214
	15940	15-2023	15-1616	20170214
	15923	15-365	14-452	20170213
	15919	15-365	14-452	20170213
	15917	15-365	14-452	20170213
	15913	15-365	14-452	20170213
	15892	15-365	14-452	20170213
	15884	15-365	14-452	20170213
	15855	14-37421	15-1636	20170212
	15851	14-37421	15-1636	20170212
	15828	14-37421	15-1636	20170212
	12151	14-39677	14-252	20160816
	12145	14-39677	14-252	20160816
	12141	14-39677	14-252	20160816
	12089	14-38177	14-312	20160814
	12057	15-1165	15-3828	20160812
	12033	14-39283	14-214	20160812
	11981	14-38581	11-18508	20160811
	11977	14-38581	11-18508	20160811
	11973	14-38581	11-18508	20160811
	11963	14-327	13-31144	20160814
	11959	14-327	13-31144	20160814
	11943	14-37421	14-38748	20160811
	11937	14-37421	14-38748	20160811
	11933	14-37421	14-38748	20160811
	11931	14-37421	14-38748	20160811
	11868	14-39695	14-38176	20160816
	11862	14-39695	14-38176	20160816
	11824	15-1165	15-3828	20160812
	11764	14-39283	14-214	20160812
	11762	14-39283	14-214	20160812
	11758	14-39283	14-214	20160812
	11752	14-39283	14-214	20160812
	11668	14-38581	11-18508	20160811
	11660	14-327	13-31144	20160814
	11658	14-37421	14-38748	20160811
	11201	15-1165	15-2062	20160818
	11137	14-39695	14-39456	20160814
EAR	A	B	C	D	E	F	G	H	I	J	PEN	BATCH	DAY	PARITY	SEX	SOW	BOAR	avebacktest	tailtest	CAS	fig_lat	att_lat	fal_lat	standoff_lat	attack	att_fre	fal_fre	stand_frequency	win	defeat	flat	no_result	total_fighting	observer
16431	AA	AA	GG	GG	CA	GA	GG	GG	AA	AA	301	3	46	3	1	15-2154	14-39959	3.5	0	0	8	0	2	6	1	0	1	1	0	0	1	0	1	DYT
16535	AA	AA	GG	GG	CA	GG	GG	GA	AA	AA	302	3	43	3	1	15-1554	15-3841	1	20	0	97	0	0	97	2	0	0	4	1	1	0	2	4	ZZL
17963	AA	AA	GG	GG	CA	AA	GT	AA	GA	CA	401	4	50	3	1	16-9428	16-7153	10.5	0	17.53	752	79	60	613	6	12	8	15	4	2	9	0	15	CRN
18149	AA	AA	GG	GG	CA	AA	GG	GA	AA	AA	501	5	44	4	1	14-39918	14-39105	1.5	33	1.07	358	1	15	342	1	1	6	2	0	1	0	1	2	LXP
18294	CA	AA	GG	.	.	GG	GG	GG	AA	AA	508	5	46	3	2	15-2176	14-39677	1.5	0	0	75	0	45	30	0	0	1	2	0	2	0	1	3	ZZL
16359	CC	AA	AA	GC	CA	GA	.	.	.	.	302	3	46	2	1	15-2800	14-39283	2	29	0	2681	0	7	2674	5	0	1	11	2	4	0	6	12	ZZL
17959	CC	AT	GA	.	.	.	GG	GG	AA	AA	402	4	50	3	1	16-9428	16-7153	6	35	53.5	1468	650	676	142	5	8	6	3	3	4	1	0	8	TX
17871	AA	TT	AA	GG	AA	GG	GG	GG	AA	AA	402	4	55	3	1	15-2866	15-2023	0	0	0	0	0	0	0	0	0	0	0	0	0	0	0	0	TX
18177	CC	AA	AA	CC	CC	AA	GT	GA	GA	CA	502	5	42	4	1	14-062	14-39695	11	0	44.99	1095	457	522	116	23	13	10	8	9	4	5	5	23	GYT
18151	CC	TT	GG	GG	CA	GA	GG	GG	AA	AA	502	5	44	3	1	15-2238	15-1165	2.5	0	0	132	0	101	31	2	0	2	1	1	0	1	0	2	GYT
18401	CC	TT	AA	GG	CA	GA	GG	GG	AA	AA	602	6	48	4	1	15-1092	15-1989	10	17	66.32	2482	876	996	610	2	5	5	5	3	2	0	1	6	GSY
18365	AA	AA	GA	.	.	AA	GT	GA	GA	CA	603	6	49	4	1	14-39780	14-39105	3	3	0	0	0	0	0	0	0	0	0	0	0	0	0	0	TX
16427	CC	AA	AA	GG	CA	GA	GG	GG	AA	AA	303	3	46	3	1	15-2154	14-39959	12	0	0	30	0	30	0	0	0	1	0	0	1	0	0	1	ZZL
18046	CC	TT	AA	CC	CC	AA	GT	AA	GA	CA	405	4	53	4	2	14-39664	14-38177	5	20	18.5	1088	250	427	411	0	1	8	3	1	5	2	0	8	TX
15847	CC	AT	GG	GG	CA	GA	GG	GG	AA	AA	202	2	61	3	1	15-1636	14-37421	21	0	0	0	0	0	0	0	0	0	0	0	0	0	0	0	SCY
18153	CC	AA	AA	.	.	GA	GT	GA	GA	CA	503	5	44	3	1	15-2238	15-1165	13	1	43.98	1246	414	0	832	20	15	0	8	17	0	1	6	24	ZZL
18225	AA	AT	GA	CC	CC	AA	GT	AA	GA	CA	503	5	40	4	1	14-39876	15-1849	0	0	0	222	0	0	222	1	0	0	3	0	1	1	1	3	ZZL
18359	CC	AA	AA	.	.	GG	GG	GG	AA	AA	603	6	49	4	1	15-2906	14-39283	5.5	0	10.21	697	103	22	572	6	3	2	10	3	2	8	0	13	SCY
18383	CC	AA	AA	.	.	.	GT	AA	GA	CA	604	6	49	1	1	16-7454	14-39105	9	0	0	24	0	24	0	0	0	4	0	0	4	0	0	4	SCY
16348	CC	AA	GG	.	.	GG	GG	GA	AA	AA	306	3	47	9	2	11-16958	14-37421	0	0	4.61	543	23	72	448	5	3	5	9	3	6	3	0	12	ZZL
16356	AA	AA	GA	GC	CA	GA	GT	GA	GA	CA	306	3	47	1	2	16-7442	16-7329	3.5	55	1.21	3	3	0	0	1	1	0	0	0	0	1	0	1	ZZL
18044	AA	AA	AA	.	.	.	GT	GA	GA	CA	406	4	53	4	2	14-39664	14-38177	3.5	0	31.74	225	182	27	16	19	19	5	6	17	6	2	0	25	LSW
18136	AA	AT	GG	GG	AA	GG	GG	GA	AA	AA	405	4	48	1	2	16-9428	16-7153	14.5	0	0	2	0	2	0	0	0	1	0	0	1	0	0	1	TX
18129	CA	AA	GA	CC	CC	.	TT	AA	GG	CC	504	5	45	3	1	15-2170	14-39959	5	0	1.7	1122	10	12	1100	2	1	3	5	1	1	0	3	5	TX
18107	CC	AA	AA	GG	AA	GG	GG	GG	AA	AA	504	5	46	3	1	14-39480	15-1165	5	0	0	22	0	6	16	0	0	2	2	0	2	0	0	2	TX
18367	AA	TT	GG	GG	CC	.	GT	GA	GA	CA	604	6	49	4	1	14-39780	14-39105	0	45	22.96	1767	128	87	1552	12	14	12	15	8	11	0	0	19	SCY
18310	CA	AT	GA	.	.	GG	GT	AA	GA	CA	508	5	45	3	2	15-2170	14-39959	0	0	8.83	1557	69	0	1488	11	4	0	7	9	0	1	1	11	ZZL
16382	AA	TT	GG	.	.	GG	GG	GA	AA	AA	307	3	46	2	2	15-2800	14-39283	0	33	28.65	1166	195	15	956	15	15	4	13	11	0	4	4	19	ZZL
16481	CA	AA	GA	GG	CA	GA	GG	GG	AA	AA	304	3	44	2	1	15-1992	15-1989	9.5	0	0	48	0	48	0	0	0	1	0	0	1	0	0	1	SCY
18317	CC	AA	AA	GG	AA	GG	GG	GG	AA	AA	505	5	44	4	1	14-194	14-39283	4	10	4.4	2068	20	40	2008	3	3	6	9	3	1	0	5	9	TX
16168	AA	AT	GG	GG	AA	GG	GG	GG	AA	AA	206	2	48	3	2	14-39930	15-2559	0.5	3	3.08	302	44	87	171	5	0	7	0	3	4	0	5	12	CRN
18664	AA	TT	GG	.	.	GA	GT	GA	GA	CA	607	6	46	3	2	15-584	15-1849	19	19	3.21	179	3	72	104	4	3	5	3	0	4	5	0	9	CRN
16479	CC	AA	AA	.	.	AA	GT	AA	GA	CA	304	3	44	2	1	15-1992	15-1989	6	0	37.4	1338	220	222	896	8	22	4	19	8	0	0	0	8	SCY
16448	AA	TT	AA	GC	CA	GA	GT	GA	GA	CA	305	3	44	2	2	15-2284	14-39695	4	0	0	77	0	77	0	0	0	1	0	0	1	0	0	1	SCY
18158	CC	AA	AA	.	.	GG	GG	GG	AA	AA	408	4	47	1	2	16-6948	16-7565	5	26	14.48	643	64	18	561	7	10	5	8	8	2	1	0	11	SCY
18356	AA	TT	GG	.	.	AA	GT	GA	GA	CA	506	5	42	4	2	14-062	14-39695	0	0	0	20	0	20	0	0	0	2	0	0	2	0	0	2	ZZL
18564	CC	.	AA	.	.	GG	GG	GG	AA	AA	606	6	49	4	2	15-2906	14-39283	12.5	0	42.93	2452	299	50	2103	17	22	10	18	18	2	7	0	27	CRN
18660	AA	TT	GG	.	.	GA	GT	GA	GA	CA	608	6	46	3	2	15-584	15-1849	4	0	5.4	347	20	110	217	3	4	6	6	2	6	0	1	9	CW
16378	CC	TT	AA	GG	AA	GG	GG	GA	AA	AA	305	3	46	2	2	15-2800	14-39283	7.5	3	71.55	3217	565	453	2199	20	32	18	19	20	12	0	0	32	SCY
18042	AA	AA	GA	.	.	AA	GT	AA	GA	CA	408	4	53	4	2	14-39664	14-38177	2.5	30	1.42	6	6	0	0	1	1	0	0	1	0	0	0	1	SCY
18292	AA	AA	AA	GG	AA	GG	GG	GA	AA	AA	507	5	46	3	2	15-2176	14-39677	0	6	0	70	0	70	0	0	0	2	0	0	1	0	0	1	ZZL
18562	AA	AT	GA	GG	AA	GG	GG	GA	AA	AA	608	6	49	4	2	15-2906	14-39283	2.5	0	67.1	2475	430	221	1824	29	37	12	34	16	13	4	8	41	CW
18572	AA	TT	GG	.	.	GG	GG	GA	AA	AA	609	6	49	4	2	14-39780	14-39105	3	40	0	0	0	0	0	0	0	0	0	0	0	0	0	0	GSY
12145	CC	AA	AA	GC	CA	GA	GT	GA	GA	CA	101	1	85	2	1	14-252	14-39677	4.5	15	23.98	156	114	2	40	14	16	2	1	15	0	0	0	15	SCY
11959	CC	AA	GG	CC	CC	AA	GT	AA	GA	CA	102	1	87	5	1	13-31144	14-327	1	18	6.5	99	50	30	19	3	3	2	1	3	0	1	0	4	SCY
12059	CC	AA	AA	GC	CA	GA	GT	GA	GA	CA	103	1	89	1	1	15-3828	15-1165	7.5	105	55.43	1407	249	188	970	9	38	51	64	5	5	2	0	12	SCY
11977	CC	AA	AA	GG	AA	GG	GG	GG	AA	AA	104	1	90	7	1	11-18508	14-38581	2.5	2	22.31	1290	33	79	1178	10	20	21	42	9	3	1	0	13	SCY
11758	.	.	GA	.	.	GG	GT	AA	GA	CA	105	1	89	2	2	14-214	14-39283	3.5	0	2.73	172	39	74	59	10	0	5	0	5	6	0	4	15	CRN
11764	CC	AA	AA	GG	AA	GG	GG	GG	AA	AA	106	1	89	2	2	14-214	14-39283	3	3	3.15	100	45	55	0	13	0	3	0	2	7	0	7	16	CRN
11752	CA	AA	GA	GG	AA	GG	GG	GA	AA	AA	107	1	89	2	2	14-214	14-39283	0	0	7.85	74	55	2	17	3	4	1	2	3	0	0	0	3	SCY
11981	CC	AA	AA	GC	CA	GA	GT	GA	GA	CA	108	1	90	7	1	11-18508	14-38581	6.5	19	6.12	389	16	77	296	3	5	8	31	1	1	0	2	4	CRN
15999	AA	AT	GG	.	.	GA	GT	GA	GA	CA	201	2	58	4	1	13-31272	14-39283	8	1	10.15	2198	145	87	1966	11	0	5	0	1	2	0	13	16	CRN
15923	AA	AT	AA	.	.	GG	GG	GG	AA	AA	202	2	60	3	1	14-452	15-365	0	5	35.82	1342	326	46	970	3	13	6	14	7	0	0	0	7	SCY
16167	CC	AA	GA	.	.	GG	GG	GG	AA	AA	203	2	49	3	1	14-37544	14-39959	11	8	15.27	2416	61	459	1896	10	11	43	37	3	22	4	0	29	SCY
15919	AA	AA	GG	.	.	GG	GG	GG	AA	AA	204	2	60	3	1	14-452	15-365	8.5	0	23.42	730	206	72	452	7	9	7	10	7	4	0	0	11	SCY
15944	CC	AA	AA	.	.	GG	GG	GA	AA	AA	205	2	58	4	2	15-1616	15-2023	5.5	2	0	36	0	25	11	0	0	4	2	0	2	0	0	2	SCY
15996	AA	AA	GA	.	.	GG	GG	GG	AA	AA	206	2	54	3	2	14-38504	15-2559	6	16	30.73	776	439	21	316	18	0	0	0	1	15	0	2	18	CRN
15884	.	.	GA	.	.	AA	GT	AA	GA	CA	207	2	60	3	2	14-452	15-365	0	34	5.32	468	76	31	361	1	0	4	0	0	4	0	1	5	CRN
16014	CC	AA	AA	.	.	GG	GG	GA	AA	AA	208	2	53	2	2	15-3486	14-38177	4.5	0	3.78	435	54	41	340	5	0	4	0	1	1	0	3	5	CRN
15857	AA	AA	AA	.	.	GG	GT	GA	GA	CA	201	2	61	3	1	15-1636	14-37421	10.5	2	0	27	0	27	0	0	0	4	0	0	0	0	4	4	CRN
15855	CC	TT	GA	.	.	.	TT	AA	GG	CC	203	2	61	3	1	15-1636	14-37421	8	3	0	7	0	7	0	0	0	2	0	0	2	0	0	2	SCY
16139	CC	TT	AA	.	.	GA	GT	GA	GA	CA	204	2	49	3	1	16-7492	14-39695	5.5	0	0	7	0	7	0	0	0	1	0	0	1	0	0	1	SCY
15972	AA	AA	GA	.	.	GG	GG	GA	AA	AA	205	2	58	3	2	14-39996	15-1849	0	8	0	0	0	0	0	0	0	0	0	0	0	0	0	0	SCY
16128	CC	AA	AA	.	.	AA	GT	GA	GA	CA	207	2	49	3	2	15-2186	14-38177	8.5	0	1.33	81	19	33	29	1	0	5	0	4	0	0	2	6	CRN
11824	CA	AA	GA	GG	AA	GG	GG	GA	AA	AA	101	1	89	1	2	15-3828	15-1165	1	6	0	0	0	0	0	0	0	0	0	0	0	0	0	0	SCY
11762	CA	AA	AA	GG	AA	GG	GG	GG	AA	AA	103	1	89	2	2	14-214	14-39283	0	0	2.49	27	7	5	15	1	2	2	3	1	0	1	0	2	SCY
12141	CC	AA	GG	GC	CA	GA	GT	GA	GA	CA	104	1	85	2	1	14-252	14-39677	5.5	0	8.47	366	21	225	120	6	7	18	5	6	4	0	0	10	SCY
11931	CC	AA	AA	CC	CC	.	TT	AA	GG	CC	105	1	90	3	1	14-38748	14-37421	2	79	0.63	37	9	28	0	4	0	7	0	5	4	0	1	10	CRN
11868	CC	TT	AA	GC	CA	GA	GT	GA	GA	CA	106	1	85	3	2	14-38176	14-39695	1	0	0	30	0	30	0	0	0	14	0	8	0	0	6	14	CRN
11862	CA	AA	GA	GC	CA	GA	GT	GA	GA	CA	107	1	85	3	2	14-38176	14-39695	6.5	3	0	0	0	0	0	0	0	0	0	0	0	0	0	0	SCY
11937	AA	AA	AA	CC	CC	.	TT	AA	GG	CC	108	1	90	3	1	14-38748	14-37421	0.5	52	0	0	0	0	0	0	0	0	0	0	0	0	0	0	CRN
15997	CA	AA	GA	GG	AA	GG	GG	GG	AA	AA	202	2	59	4	1	13-31272	14-39283	1	0	8.73	530	39	45	446	3	6	5	7	1	3	0	0	4	SCY
15917	AA	.	GG	.	.	.	GG	GA	AA	AA	203	2	60	3	1	14-452	15-365	0	1	83.54	2342	522	251	1569	19	47	21	44	17	9	4	0	30	SCY
15913	CC	AA	GG	CC	CC	AA	GT	AA	GA	CA	204	2	60	3	1	14-452	15-365	0	2	22.61	654	123	181	350	5	14	19	16	4	9	0	0	13	SCY
15948	CC	AT	AA	GG	AA	GG	GG	GA	AA	AA	205	2	59	4	2	14-38550	15-1849	0	43	10.62	338	66	32	240	1	6	2	1	0	2	0	0	2	SCY
15940	AA	AA	GG	GG	AA	GG	GG	GA	AA	AA	206	2	59	3	2	15-1616	15-2023	1.5	7	3.64	294	52	153	89	6	0	5	0	5	4	0	2	11	CRN
15892	AA	AT	GA	GG	AA	GG	GG	GG	AA	AA	207	2	60	3	2	14-452	15-365	0.5	18	17.92	463	256	2	205	7	0	1	0	1	8	0	1	10	CRN
16148	AA	AT	GA	GG	AA	GG	GG	GG	AA	AA	208	2	48	4	2	14-37544	14-39959	11	6	3.08	453	44	67	342	6	0	5	0	3	4	0	4	11	CRN
15979	CA	AA	AA	GC	CA	GA	GT	GA	GA	CA	201	2	59	4	1	14-38550	15-1849	0	1	3.99	287	57	17	213	4	0	2	0	0	1	0	5	6	CRN
15851	AA	AT	AA	GC	CA	GA	GT	GA	GA	CA	202	2	61	3	1	15-1636	14-37421	0	2	0	0	0	0	0	0	0	0	0	0	0	0	0	0	SCY
16173	CC	TT	GA	GG	AA	GG	GG	GG	AA	AA	203	2	49	3	1	15-2186	14-38177	5	3	0	0	0	0	0	0	0	0	0	0	0	0	0	0	SCY
16171	AA	TT	GG	GG	CA	GA	GG	GG	AA	AA	204	2	48	4	1	14-37544	14-39959	1	4	0	0	0	0	0	0	0	0	0	0	0	0	0	0	SCY
15828	CC	TT	AA	CC	CC	.	TT	AA	GG	CC	205	2	61	3	2	15-1636	14-37421	0	33	9.59	262	37	86	139	4	7	5	8	2	3	0	1	6	SCY
15946	AA	AA	AA	CC	CC	AA	GT	AA	GA	CA	206	2	59	4	2	14-38550	15-1849	2.5	11	1.12	231	16	129	86	3	0	7	0	6	1	0	3	10	CRN
16132	AA	AT	GG	GG	CC	AA	GG	GA	AA	AA	207	2	49	3	2	15-2186	14-38177	7.5	12	0	61	0	14	47	1	0	1	0	1	0	0	0	1	CRN
16078	AA	TT	AA	CC	CC	AA	GT	GA	GA	CA	208	2	53	2	2	15-1090	15-2559	10	36	7.35	442	105	48	289	6	0	3	0	2	4	0	2	8	CRN
16391	CC	AA	AA	GG	CA	GA	GG	GG	AA	AA	301	3	48	3	1	14-39804	15-1989	6.5	20	108.88	2349	1384	861	104	18	12	6	6	10	6	1	2	19	DYT
16361	CC	AA	AA	GC	CA	GA	GT	GA	GA	CA	302	3	46	2	1	15-2800	14-39283	3.5	0	8.13	2308	59	25	2224	13	4	1	19	9	5	0	10	24	ZZL
16407	AA	AA	GA	CC	CC	AA	GT	AA	GA	CA	301	3	47	9	1	14-38222	15-1165	2.5	1	10.58	117	94	14	9	7	4	3	6	2	2	2	1	7	ZZL
16353	CC	AT	AA	GG	CA	GA	GG	GG	AA	AA	304	3	47	1	1	14-37492	15-1165	3	0	0	614	0	163	451	0	0	8	7	0	3	0	0	3	SCY
16456	CA	AA	GA	CC	CC	AA	GT	AA	GA	CA	305	3	44	3	2	15-2006	15-2037	0	42	8.57	863	51	376	436	4	5	16	8	3	10	2	0	15	SCY
16384	CC	AT	AA	GC	CA	GA	GT	GA	GA	CA	306	3	46	2	2	15-2800	14-39283	6	0	31.07	936	201	8	727	18	17	1	10	13	4	2	0	19	ZZL
16350	CC	AA	AA	CC	CC	AA	GT	AA	GA	CA	307	3	47	9	2	11-16958	14-37421	4	1	7.36	1672	48	26	1598	4	4	6	8	5	3	0	2	10	ZZL
16354	CC	AA	AA	GG	CC	AA	GG	GG	AA	AA	308	3	47	9	2	11-16958	14-37421	14.5	0	3.43	193	49	80	64	4	0	4	0	1	2	5	0	8	SCY
16439	CC	TT	AA	GG	CC	AA	GG	GA	AA	AA	301	3	45	2	1	15-3604	14-39959	3.5	17	1.42	17	6	4	7	4	1	3	2	1	2	0	1	4	DYT
16351	CC	TT	AA	GG	AA	GG	GG	GA	AA	AA	302	3	47	1	1	14-37492	15-1165	15.5	0	2.75	41	25	0	16	1	1	0	2	0	2	0	1	3	ZZL
16395	AA	AT	GG	CC	CC	AA	GT	AA	GA	CA	303	3	48	3	1	14-39804	15-1989	12	57	0	0	0	0	0	0	0	0	0	0	0	0	0	0	ZZL
16473	CC	AT	GG	GG	AA	GG	GG	GG	AA	AA	304	3	44	3	1	15-2006	15-2037	0	7	0	0	0	0	0	0	0	0	0	0	0	0	0	0	SCY
16464	CA	AA	AA	GC	CC	AA	GT	GA	GA	CA	305	3	44	2	2	15-1992	15-1989	2	25	2.12	269	16	13	240	1	1	2	3	0	1	1	0	2	SCY
16444	AA	TT	GG	CC	CC	AA	GT	GA	GA	CA	306	3	44	2	2	15-2284	14-39695	6	2	0	71	0	0	71	0	0	0	1	0	0	1	0	1	ZZL
16430	CC	TT	AA	GG	CC	AA	GG	GA	AA	AA	307	3	45	2	2	15-3604	14-39959	15	0	0	174	0	77	97	0	0	2	1	0	2	0	0	2	ZZL
16426	AA	TT	GG	GG	CC	.	GG	GG	AA	AA	308	3	45	2	2	15-3604	14-39959	10.5	0	0.7	52	10	42	0	1	0	1	0	0	1	1	0	2	SCY
17887	CC	AA	AA	GG	CA	GA	GG	GG	AA	AA	401	4	54	4	1	14-37312	14-39677	5	0	38.04	1638	172	118	1348	17	26	13	28	11	3	16	0	30	CRN
17899	CA	AT	AA	CC	CC	AA	GT	AA	GA	CA	402	4	53	4	1	14-39664	14-38177	2	18	33.6	940	380	523	37	3	7	6	2	6	0	2	0	8	TX
17845	CC	AA	GA	GG	AA	GG	GG	GA	AA	AA	403	4	55	3	1	15-3188	15-2061	4	1	38.9	446	270	78	98	21	20	7	4	19	3	2	1	25	TX
18011	CC	AT	AA	GG	AA	GG	GG	GG	AA	AA	404	4	44	1	1	16-8484	16-7399	11.5	0	54.51	1367	593	35	739	13	13	2	8	9	3	3	0	15	TX
18016	CA	TT	GG	GG	AA	GG	GG	GG	AA	AA	405	4	55	3	2	15-2866	15-2023	0	0	36.06	1062	358	85	619	12	11	3	7	9	2	3	0	14	TX
18122	CC	AA	AA	GG	CA	AA	GT	GA	GA	CA	406	4	49	3	2	14-0078	14-39677	4.5	0	22.69	168	67	33	68	14	18	7	9	15	1	3	0	19	LSW
17982	CC	AA	AA	GC	CC	GA	GG	GG	AA	AA	407	4	55	3	2	15-3188	15-2061	0	24	17.06	707	158	66	483	4	6	4	3	3	4	4	0	11	LSW
18014	CC	TT	AA	GG	AA	GG	GG	GG	AA	AA	408	4	55	3	2	15-2866	15-2023	0	0	13.74	281	82	33	166	8	8	3	6	5	3	0	0	8	SCY
18029	CA	TT	AA	GC	CC	AA	GT	GA	GA	CA	401	4	40	3	1	15-2088	14-39959	0	25	11.22	767	46	79	642	4	8	7	15	2	4	5	0	11	CRN
17983	AA	AA	GA	GG	AA	GG	GG	GA	AA	AA	402	4	48	1	1	16-9428	16-7153	8	14	0	0	0	0	0	0	0	0	0	0	0	0	0	0	TX
17883	CC	AA	AA	GC	CC	AA	GT	GA	GA	CA	403	4	54	4	1	14-37312	14-39677	5	10	1.7	175	10	36	129	0	1	3	3	1	3	0	1	5	TX
17997	AA	AT	GA	GG	AA	.	GT	GA	GA	CA	404	4	47	4	1	14-37582	14-39205	8.5	0	0	57	0	57	0	0	0	3	0	0	3	0	0	3	TX
18218	AA	AA	GA	GG	CC	AA	GG	GA	AA	AA	405	4	40	3	2	15-2088	14-39959	17.5	70	2.19	105	17	88	0	1	1	9	0	0	8	2	0	10	TX
18148	CA	TT	AA	GG	AA	GG	GG	GA	AA	AA	407	4	47	1	2	16-6948	16-7565	10	0	4.12	260	16	89	155	6	3	6	9	2	4	5	0	11	LSW
18082	AA	AA	GG	CC	CC	AA	TT	AA	GG	CC	408	4	50	4	2	14-37956	14-39695	7	20	0	0	0	0	0	0	0	0	0	0	0	0	0	0	SCY
18189	CC	AT	AA	GG	AA	GG	GG	GG	AA	AA	501	5	42	3	1	11-18828	14-39677	3	0	2.42	1003	6	111	886	2	2	3	11	2	3	0	4	9	LXP
18185	CA	AA	AA	GG	CC	AA	GG	GG	AA	AA	502	5	42	3	1	11-18828	14-39677	5.5	0	6.61	267	23	226	18	8	5	3	3	0	3	2	3	8	GYT
18215	CA	AA	AA	GG	CA	GA	GG	GG	AA	AA	503	5	40	7	1	13-29150	15-1989	0	0	1.21	293	3	28	262	1	1	23	3	1	3	0	3	7	ZZL
18135	AA	AT	GA	GG	CA	GG	GT	GA	GA	CA	504	5	44	4	1	14-39918	14-39105	10	0	1.35	825	5	10	810	1	1	2	3	1	1	0	1	3	TX
18125	CC	AA	AA	GG	CA	GA	GG	GG	AA	AA	505	5	45	3	1	15-2170	14-39959	0	0	2.49	2100	7	55	2038	2	2	8	10	1	1	0	8	10	TX
18296	CA	AT	AA	GG	CA	GA	GG	GG	AA	AA	506	5	46	3	2	15-2176	14-39677	0	8	10.97	1898	71	33	1794	7	6	1	10	5	4	0	2	11	TX
18378	CC	AA	AA	GG	AA	GG	GG	GG	AA	AA	507	5	40	7	2	13-29150	15-1989	9	0	12.65	211	95	19	97	8	6	4	3	4	6	0	0	10	TX
18388	CA	AT	GA	CC	CC	AA	GT	GA	GA	CA	508	5	42	4	2	14-39876	15-1849	7	0	0	424	0	37	387	3	0	2	4	0	5	1	0	6	ZZL
18111	AA	TT	GG	GG	AA	GG	GG	GG	AA	AA	501	5	46	3	1	14-39480	15-1165	0	0	3.75	407	25	7	375	2	2	1	2	1	2	0	0	3	LXP
18099	CC	TT	AA	GG	AA	GG	GG	GG	AA	AA	502	5	46	3	1	15-2176	14-39677	8	0	0	201	0	180	21	3	0	3	3	0	2	0	1	3	GYT
18101	AA	AA	GG	GG	AA	.	GG	AA	AA	AA	503	5	46	3	1	15-2176	14-39677	0.5	0	0	135	0	7	128	0	0	1	1	0	2	0	0	2	ZZL
18221	CC	TT	AA	GC	CA	GA	GT	GA	GA	CA	504	5	40	4	1	14-39876	15-1849	4	0	1.28	132	4	8	120	1	1	2	3	0	1	0	2	3	TX
18103	AA	AA	GG	GG	AA	GG	GG	GG	AA	AA	501	5	46	3	1	15-2176	14-39677	3.5	0	3.35	992	5	52	935	1	3	9	8	2	6	0	1	9	TX
18352	CC	AA	GA	CC	CC	AA	GT	GA	GA	CA	506	5	42	4	2	14-062	14-39695	2	0	1.7	156	10	133	13	1	1	2	1	1	2	0	0	3	TX
18360	AA	TT	GG	GG	AA	GG	GG	GG	AA	AA	507	5	42	3	2	11-18828	14-39677	0.5	0	0	87	0	0	87	0	0	1	1	0	1	0	0	1	TX
18322	CC	AA	AA	GG	CC	AA	GG	GG	AA	AA	508	5	44	3	2	15-2238	15-1165	6	9	0	179	0	32	147	0	0	2	4	2	3	1	0	6	ZZL
18351	CC	AA	GA	GG	AA	GG	GG	GG	AA	AA	602	6	49	4	1	15-2906	14-39283	0.5	0	64.57	2413	851	488	1074	3	5	4	5	2	1	0	3	6	SCY
18405	AA	AT	GA	GC	CA	GA	GT	GA	GA	CA	603	6	48	4	1	15-1092	15-1989	12.5	0	0	366	0	51	315	3	0	3	7	0	2	6	0	8	SCY
18493	CC	TT	AA	GG	AA	GG	GG	GA	AA	AA	604	6	45	7	1	11-29472	15-1849	0	1	31.52	784	136	3	645	11	22	1	12	10	2	0	0	12	SCY
18239	CC	AA	AA	GG	CC	AA	GG	GG	AA	AA	605	6	51	4	1	14-38968	14-365	3	40	53.65	955	295	115	545	14	33	20	23	16	11	1	0	28	SCY
18410	CA	AA	GA	GG	CA	GA	GG	GG	AA	AA	606	6	51	4	2	14-38968	14-365	8.5	85	11.94	856	42	171	643	12	9	7	11	1	10	8	0	19	CRN
18606	CC	AT	GA	GC	CA	GA	GT	GA	GA	CA	607	6	48	4	2	15-1092	15-1989	0	28	13.97	281	71	145	65	8	9	7	3	7	3	5	0	15	CRN
18434	CC	AA	AA	GG	CA	GA	GG	GG	AA	AA	608	6	51	4	2	15-3178	15-3841	6	0	45.94	2971	242	245	2484	21	29	17	35	9	15	7	7	38	CW
18414	CC	AA	AA	CC	CC	.	TT	AA	GG	CC	609	6	51	4	2	14-38640	14-365	6.5	0	0	0	0	0	0	0	0	0	0	0	0	0	0	0	GSY
18497	CA	AT	GA	GC	CA	GA	GT	GA	GA	CA	602	6	45	7	1	11-29472	15-1849	0	0	16.75	495	225	230	40	0	1	1	1	0	1	0	0	1	SCY
18375	CC	AT	AA	GG	CA	GG	GT	AA	GA	CA	603	6	49	1	1	16-7454	14-39105	6.5	0	0	0	0	0	0	0	0	0	0	0	0	0	0	0	TXSCY
18381	CC	TT	GG	GG	AA	.	GG	AA	AA	AA	604	6	49	1	1	16-7454	14-39105	0	0	0	9	0	9	0	0	0	3	0	0	3	0	0	3	SCY
18249	CC	.	AA	.	.	GG	GG	GG	AA	AA	605	6	51	4	1	15-3178	15-3841	1	0	2.98	151	14	9	128	1	2	4	2	1	4	0	0	5	SCY
18444	CC	TT	GG	GG	AA	GG	GT	GG	AA	AA	606	6	51	1	2	16-9458	16-6715	6	0	0	133	0	8	125	0	0	1	1	0	0	1	0	1	CRN
18440	CC	TT	GG	CC	CC	.	TT	AA	GG	CC	607	6	51	1	2	16-9458	16-6715	4.5	3	0	141	0	89	52	0	0	5	1	0	3	2	0	5	CRN
18366	CA	TT	AA	GG	CC	.	GT	GA	GA	CA	608	6	49	4	2	11-18354	14-38177	3	5	7.19	322	17	48	257	5	6	5	6	4	3	1	2	10	CW
18578	CC	TT	GG	GG	CC	.	GT	GA	GA	CA	609	6	49	4	2	14-39780	14-39105	11	2	0	0	0	0	0	0	0	0	0	0	0	0	0	0	GSY
12033	CA	TT	GA	GG	AA	GG	GG	GG	AA	AA	109	1	89	2	1	14-214	14-39283	0	0	1.47	29	21	8	0	8	0	4	0	2	3	0	7	12	CRN
11137	CC	AT	AA	GG	CA	GA	GG	GG	AA	AA	110	1	87	2	1	14-39456	14-39695	0	95	7.63	607	109	10	488	8	0	2	0	0	2	0	8	10	CRN
11201	CC	AT	GG	GG	AA	GG	GT	GG	AA	AA	109	1	83	2	1	15-2062	15-1165	0	120	0	19	0	19	0	0	0	1	0	1	0	0	0	1	CRN
11933	CC	TT	GA	CC	CC	AA	GT	AA	GA	CA	102	1	90	3	1	14-38748	14-37421	6.5	15	0	5	0	5	0	0	0	1	0	0	1	0	0	1	CRN
18200	AA	AA	AA	.	.	.	GT	GA	AA	AA	409	4	44	1	2	16-8484	16-7399	8	0	0	75	0	36	39	1	0	2	1	1	2	0	0	3	SCY
18154	CC	AT	GG	GC	CA	GA	GT	GA	GA	CA	409	4	47	1	2	16-6948	16-7565	0	0	1.14	90	2	18	70	1	1	4	2	0	3	1	0	4	SCY
